# Supplementary material for: Screening and identification of miRNAs related to sexual differentiation of strobili in Ginkgo biloba by integration analysis of small RNA, RNA, and degradome sequencing
Source: BMC Plant Biol. 2020 Aug 25;20:387. doi: 10.1186/s12870-020-02598-8 (PMC7446137; doi:10.1186/s12870-020-02598-8)
Supplement: Supplementary file 1 — Additional file 1: Table S1 Identification of known and novel miRNAs. [file 12870_2020_2598_MOESM1_ESM.xlsx]

## Sheet: Sheet1
Table S1 Identification of known and novel miRNAs
#miRNA_ID	miRNA type
miR393.1-3p	known miRNA
miR8674.1-5p	known miRNA
miR1863.1-3p	known miRNA
miR838.1-5p	known miRNA
miR477.1-5p	known miRNA
miR1314.1-3p	known miRNA
miR835-5p	known miRNA
miR2600.1-3p	known miRNA
miR829.1-5p	known miRNA
miR8663.1-5p	known miRNA
miR6161.1-5p	known miRNA
miR898.1-3p	known miRNA
miR529.1-3p	known miRNA
miR4998-3p	known miRNA
miR902.1-3p	known miRNA
miR3627.1-5p	known miRNA
miR477.2-5p	known miRNA
miR8552.1-5p	known miRNA
miR6450.1-5p	known miRNA
miR168.1-5p	known miRNA
miR4354.1-3p	known miRNA
miR5084.1-5p	known miRNA
miR171_2.1-5p	known miRNA
miR7994-3p	known miRNA
miR156.1-5p	known miRNA
miR822.1-5p	known miRNA
miR2655.1-3p	known miRNA
miR2600.2-5p	known miRNA
miR3704.1-5p	known miRNA
miR7120.1-5p	known miRNA
miR818.1-3p	known miRNA
miR5169.1-3p	known miRNA
miR482.1-3p	known miRNA
miR166.1-3p	known miRNA
miR822.2-5p	known miRNA
miR5208.1-3p	known miRNA
miR529.2-5p	known miRNA
miR169_1.1-5p	known miRNA
miR536.1-3p	known miRNA
miR396.1-5p	known miRNA
miR2600.3-5p	known miRNA
miR482.2-3p	known miRNA
miR4380.1-5p	known miRNA
miR6145.1-3p	known miRNA
miR2600.4-5p	known miRNA
miR397.1-5p	known miRNA
miR2950.4-3p	known miRNA
miR847.1-5p	known miRNA
miR7127.1-3p	known miRNA
miR439.1-3p	known miRNA
miR845_1.1-3p	known miRNA
miR1437-3p	known miRNA
miR167_1.1-3p	known miRNA
miR5236.1-5p	known miRNA
miR530.1-5p	known miRNA
miR824.1-3p	known miRNA
miR5050.1-3p	known miRNA
miR2600.5-5p	known miRNA
miR918-3p	known miRNA
miR5084.2-3p	known miRNA
miR1122.1-5p	known miRNA
miR4380.2-3p	known miRNA
miR160.7-3p	known miRNA
miR2600.7-5p	known miRNA
miR390.1-5p	known miRNA
miR482.3-5p	known miRNA
miR159.5-3p	known miRNA
miR5067.1-5p	known miRNA
miR8771.1-3p	known miRNA
miR1886.1-5p	known miRNA
miR169_6-3p	known miRNA
miR2588.1-5p	known miRNA
miR8001.1-5p	known miRNA
miR159.6-5p	known miRNA
miR398.1-5p	known miRNA
miR1314.2-3p	known miRNA
miR482.4-5p	known miRNA
miR4378.1-5p	known miRNA
miR1314.3-5p	known miRNA
miR482.5-3p	known miRNA
miR395.1-3p	known miRNA
miR4354.2-3p	known miRNA
miR393.2-3p	known miRNA
miR167_1.2-5p	known miRNA
miR166.2-3p	known miRNA
miR6263.1-3p	known miRNA
miR8771.2-5p	known miRNA
miR845_3.1-3p	known miRNA
miR6108.1-5p	known miRNA
miR4376.1-5p	known miRNA
miR8565.1-3p	known miRNA
miR862.1-5p	known miRNA
miR5304.1-3p	known miRNA
miR476.1-3p	known miRNA
miR159.1-3p	known miRNA
miR2600.8-5p	known miRNA
miR1513-5p	known miRNA
miR8663.2-5p	known miRNA
miR858.1-3p	known miRNA
miR1151.1-5p	known miRNA
miR898.2-5p	known miRNA
miR8007.1-3p	known miRNA
miR2664.1-5p	known miRNA
miR8771.3-3p	known miRNA
miR4378.2-5p	known miRNA
miR478.1-3p	known miRNA
miR2600.9-5p	known miRNA
miR828-3p	known miRNA
miR7504-3p	known miRNA
miR447.1-3p	known miRNA
miR1314.4-5p	known miRNA
miR529.3-5p	known miRNA
miR4352.1-3p	known miRNA
miR477.3-5p	known miRNA
miR396_2-3p	known miRNA
miR1314.5-5p	known miRNA
miR2664.2-3p	known miRNA
miR4354.3-3p	known miRNA
miR8653.1-3p	known miRNA
miR9408.1-5p	known miRNA
miR394.1-3p	known miRNA
miR4415-3p	known miRNA
miR6019.1-3p	known miRNA
miR8663.3-5p	known miRNA
miR2119.1-5p	known miRNA
miR2600.10-5p	known miRNA
miR8771.4-5p	known miRNA
miR390.2-5p	known miRNA
miR6023.1-5p	known miRNA
miR399.1-3p	known miRNA
miR166.3-3p	known miRNA
miR8663.4-5p	known miRNA
miR845_3.2-3p	known miRNA
miR160.8-5p	known miRNA
miR5208.2-3p	known miRNA
miR4380.3-3p	known miRNA
miR482.6-3p	known miRNA
miR399.2-3p	known miRNA
miR5267.1-3p	known miRNA
miR5284.1-3p	known miRNA
miR862_2.1-3p	known miRNA
miR6450.2-5p	known miRNA
miR1862.1-5p	known miRNA
miR6267.1-3p	known miRNA
miR4378.3-5p	known miRNA
miR395.2-5p	known miRNA
miR4380.4-5p	known miRNA
miR6152.1-5p	known miRNA
miR6462.1-5p	known miRNA
miR2600.11-3p	known miRNA
miR5303-3p	known miRNA
miR4380.5-5p	known miRNA
miR847.2-5p	known miRNA
miR2629.1-3p	known miRNA
miR2592.1-5p	known miRNA
miR396.2-3p	known miRNA
miR6108.2-5p	known miRNA
miR482.7-5p	known miRNA
miR7493.1-5p	known miRNA
miR530.2-5p	known miRNA
miR167_1.3-5p	known miRNA
miR8001.2-3p	known miRNA
miR7996-5p	known miRNA
miR5267.2-3p	known miRNA
miR818.2-5p	known miRNA
miR2118.1-5p	known miRNA
miR5284.2-3p	known miRNA
miR1026.1-5p	known miRNA
miR857.1-5p	known miRNA
miR2600.12-5p	known miRNA
miR2600.13-5p	known miRNA
miR6023.2-3p	known miRNA
miR399.3-3p	known miRNA
miR398.2-5p	known miRNA
miR822.3-5p	known miRNA
miR2588.2-5p	known miRNA
miR398.3-5p	known miRNA
miR902.2-3p	known miRNA
miR5037.1-5p	known miRNA
miR6140.1-5p	known miRNA
miR2600.14-5p	known miRNA
miR5780.1-5p	known miRNA
miR2912-3p	known miRNA
miR4380.6-5p	known miRNA
miR862.2-5p	known miRNA
miR166.4-5p	known miRNA
miR5163.1-3p	known miRNA
miR169_1.2-3p	known miRNA
miR824.2-3p	known miRNA
miR2664.3-5p	known miRNA
miR168.2-3p	known miRNA
miR482.8-5p	known miRNA
miR2655.2-3p	known miRNA
miR535.1-5p	known miRNA
miR2118.2-5p	known miRNA
miR827.1-5p	known miRNA
miR3709-3p	known miRNA
miR6140.2-3p	known miRNA
miR171_1.1-3p	known miRNA
miR2950.5-5p	known miRNA
miR156.2-5p	known miRNA
miR5267.3-3p	known miRNA
miR5285.1-5p	known miRNA
miR822.4-5p	known miRNA
miR8024.1-3p	known miRNA
miR2600.15-5p	known miRNA
miR169_2.1-3p	known miRNA
miR5208.3-3p	known miRNA
miR8167.1-3p	known miRNA
miR8005.1-5p	known miRNA
miR7717.1-5p	known miRNA
miR2588.3-5p	known miRNA
miR5559.1-3p	known miRNA
miR2600.16-5p	known miRNA
miR5163.2-3p	known miRNA
miR1863.2-5p	known miRNA
miR167_1.4-5p	known miRNA
miR2863-3p	known miRNA
miR7984.1-5p	known miRNA
miR8663.5-5p	known miRNA
miR845_1.2-3p	known miRNA
miR529.4-3p	known miRNA
miR5565.1-5p	known miRNA
miR171_2.2-3p	known miRNA
miR2588.4-5p	known miRNA
miR5568.1-5p	known miRNA
miR1863.3-5p	known miRNA
miR6267.2-3p	known miRNA
miR4380.7-5p	known miRNA
miR393.3-3p	known miRNA
miR1314.6-5p	known miRNA
miR6476-5p	known miRNA
miR319.4-3p	known miRNA
miR167_1.5-5p	known miRNA
miR1314.7-5p	known miRNA
miR2655.3-3p	known miRNA
miR2600.17-5p	known miRNA
miR842-5p	known miRNA
miR9560.1-3p	known miRNA
miR1885-3p	known miRNA
miR2600.18-5p	known miRNA
miR4380.8-5p	known miRNA
miR159.4-3p	known miRNA
miR815.1-3p	known miRNA
miR6145.2-5p	known miRNA
miR8706-5p	known miRNA
miR1223-3p	known miRNA
miR4374-3p	known miRNA
miR2600.19-5p	known miRNA
miR7807.1-5p	known miRNA
miR171_1.2-3p	known miRNA
miR5568.2-5p	known miRNA
miR399.4-5p	known miRNA
miR399.5-3p	known miRNA
miR8167.2-3p	known miRNA
miR7502.1-3p	known miRNA
miR172.1-3p	known miRNA
miR171_2.3-3p	known miRNA
miR482.9-5p	known miRNA
miR6462.2-5p	known miRNA
miR169_2.2-3p	known miRNA
miR482.10-3p	known miRNA
miR160.6-5p	known miRNA
miR8663.6-5p	known miRNA
miR5304.2-3p	known miRNA
miR171_2.4-5p	known miRNA
miR5208.4-3p	known miRNA
miR2600.20-5p	known miRNA
miR403.1-5p	known miRNA
miR2950.6-5p	known miRNA
miR2600.21-3p	known miRNA
miR8674.2-5p	known miRNA
miR159.7-5p	known miRNA
miR4378.4-5p	known miRNA
miR166.5-3p	known miRNA
miR159.8-3p	known miRNA
miR397.2-5p	known miRNA
miR812.1-3p	known miRNA
miR5143-5p	known miRNA
miR5568.3-3p	known miRNA
miR2588.5-5p	known miRNA
miR2084.1-5p	known miRNA
miR822.5-5p	known miRNA
miR160.5-5p	known miRNA
miR2109-5p	known miRNA
miR529.5-5p	known miRNA
miR478.1-3p	known miRNA
miR1314.8-3p	known miRNA
miR7127.2-3p	known miRNA
miR5512.1-5p	known miRNA
miR2600.22-3p	known miRNA
miR160.9-5p	known miRNA
miR1314.9-5p	known miRNA
miR160.1-5p	known miRNA
miR9560.2-5p	known miRNA
miR482.11-3p	known miRNA
miR163.1-3p	known miRNA
miR2600.23-5p	known miRNA
miR5559.2-3p	known miRNA
miR171_1.3-3p	known miRNA
miR2600.24-5p	known miRNA
miR8674.3-5p	known miRNA
miR403.2-5p	known miRNA
miR8167.3-3p	known miRNA
miR166.6-3p	known miRNA
miR5267.4-3p	known miRNA
miR477.4-5p	known miRNA
miR159.9-3p	known miRNA
miR6161.2-5p	known miRNA
miR823.1-3p	known miRNA
miR2588.6-5p	known miRNA
miR5564.1-5p	known miRNA
miR1314.10-3p	known miRNA
miR5235.1-5p	known miRNA
miR1314.11-3p	known miRNA
miR478.2-3p	known miRNA
miR8675.1-3p	known miRNA
miR2600.25-5p	known miRNA
miR2600.26-5p	known miRNA
miR477.5-5p	known miRNA
miR477.6-5p	known miRNA
miR8663.7-5p	known miRNA
miR6445-5p	known miRNA
miR5048.1-3p	known miRNA
miR5050.2-5p	known miRNA
miR5512.2-5p	known miRNA
miR1314.12-5p	known miRNA
miR395.3-5p	known miRNA
miR5084.3-3p	known miRNA
miR827_2.1-3p	known miRNA
miR169_2.3-5p	known miRNA
miR171_2.5-5p	known miRNA
miR2600.27-5p	known miRNA
miR4380.9-3p	known miRNA
miR5512.3-5p	known miRNA
miR2600-5p	known miRNA
miR6425.1-3p	known miRNA
miR476.2-3p	known miRNA
miR2600.28-5p	known miRNA
miR2600.29-5p	known miRNA
miR482.12-3p	known miRNA
miR2600.30-5p	known miRNA
miR5285.2-5p	known miRNA
miR2670.1-3p	known miRNA
miR169_2.4-5p	known miRNA
miR477.7-5p	known miRNA
miR167_1.6-3p	known miRNA
miR845_1.3-3p	known miRNA
miR167_1.7-3p	known miRNA
miR167_1.8-3p	known miRNA
miR159.3-3p	known miRNA
miR8007.2-3p	known miRNA
miR2111.1-3p	known miRNA
miR9776.1-3p	known miRNA
miR6425.2-3p	known miRNA
miR169_2.5-3p	known miRNA
miR6201-5p	known miRNA
miR837-3p	known miRNA
miR5160-5p	known miRNA
miR169_2.6-3p	known miRNA
miR160.10-3p	known miRNA
miR2592.2-5p	known miRNA
miR2600.31-5p	known miRNA
miR847.3-5p	known miRNA
miR1161.1-3p	known miRNA
miR399.6-3p	known miRNA
miR169_2.7-3p	known miRNA
miR168.3-5p	known miRNA
miR845_1.4-3p	known miRNA
miR2670.2-3p	known miRNA
miR8781.1-5p	known miRNA
miR2275.1-5p	known miRNA
miR5208.5-3p	known miRNA
miR5272.1-5p	known miRNA
miR171_2.6-5p	known miRNA
miR482.13-3p	known miRNA
miR482.14-3p	known miRNA
miR5649.1-3p	known miRNA
miR482.15-5p	known miRNA
miR947-3p	known miRNA
miR168.4-3p	known miRNA
miR1520.1-5p	known miRNA
miR1511.1-5p	known miRNA
miR2600.32-3p	known miRNA
miR5649.2-3p	known miRNA
miR845_1.5-5p	known miRNA
miR9563.1-3p	known miRNA
miR5267.5-3p	known miRNA
miR477.8-5p	known miRNA
miR3630.1-3p	known miRNA
miR2600.33-5p	known miRNA
miR7807.2-3p	known miRNA
miR319.2-3p	known miRNA
miR2659-5p	known miRNA
miR822.6-5p	known miRNA
miR1428-5p	known miRNA
miR8565.2-3p	known miRNA
miR173-5p	known miRNA
miR8762.1-5p	known miRNA
miR856-3p	known miRNA
miR159.10-3p	known miRNA
miR845_3.3-3p	known miRNA
miR399.7-3p	known miRNA
miR399.8-3p	known miRNA
miR5235.2-5p	known miRNA
miR2950.7-5p	known miRNA
miR1031.1-3p	known miRNA
miR2600.34-5p	known miRNA
miR862_2.2-3p	known miRNA
miR482.16-3p	known miRNA
miR3627.2-3p	known miRNA
miR845_3.4-3p	known miRNA
miR2600.35-5p	known miRNA
miR8762.2-5p	known miRNA
miR5568.4-3p	known miRNA
miR482.17-5p	known miRNA
miR5568.5-5p	known miRNA
miR397.3-3p	known miRNA
miR166.7-5p	known miRNA
miR5642-5p	known miRNA
miR3627.3-3p	known miRNA
miR853-3p	known miRNA
miR396.3-5p	known miRNA
miR858-3p	known miRNA
miR8781.2-5p	known miRNA
miR2600.36-5p	known miRNA
miR396.4-5p	known miRNA
miR5559.3-3p	known miRNA
miR5084.4-3p	known miRNA
miR5564.2-5p	known miRNA
miR5270.1-5p	known miRNA
miR823.2-3p	known miRNA
miR2600.37-5p	known miRNA
miR6108.3-50	known miRNA
miR5564.3-5p	known miRNA
miR5014-5p	known miRNA
miR6267.3-5p	known miRNA
miR4378.5-5p	known miRNA
miR477.9-3p	known miRNA
miR1122.2-3p	known miRNA
miR395.4-3p	known miRNA
miR4243.1-5p	known miRNA
miR5079-5p	known miRNA
miR1222-3p	known miRNA
miR1511.2-3p	known miRNA
miR4243.2-5p	known miRNA
miR2118.3-3p	known miRNA
miR9776.2-5p	known miRNA
miR162_2.1-5p	known miRNA
miR5084.5-5p	known miRNA
miR477.10-3p	known miRNA
miR6297-3p	known miRNA
miR7484.1-5p	known miRNA
miR8562.1-3p	known miRNA
miR8771.5-3p	known miRNA
miR8771.6-3p	known miRNA
miR477.11-3p	known miRNA
miR5568.6-5p	known miRNA
miR2600.38-5p	known miRNA
miR1878-5p	known miRNA
miR1863.4-5p	known miRNA
miR8771.7-3p	known miRNA
miR5267.6-5p	known miRNA
miR164.1-5p	known miRNA
miR2600.39-5p	known miRNA
miR2600.40-5p	known miRNA
miR1886.2-3p	known miRNA
miR5084.6-3p	known miRNA
miR5235.3-5p	known miRNA
miR396.5-5-3p	known miRNA
miR529.6-3p	known miRNA
miR2588.7-5p	known miRNA
miR172.2-3p	known miRNA
miR439.2-3p	known miRNA
miR1314.13-5p	known miRNA
miR478.3-3p	known miRNA
miR6023.3-3p	known miRNA
miR1314.14-3p	known miRNA
miR2629.2-3p	known miRNA
miR396.6-3p	known miRNA
miR8670.1-3p	known miRNA
miR845_1.6-5p	known miRNA
miR160.11-5p	known miRNA
miR5067.2-5p	known miRNA
miR478.4-3p	known miRNA
miR1314.15-5p	known miRNA
miR5559.4-5p	known miRNA
miR827.2-5p	known miRNA
miR851-3p	known miRNA
miR2600.41-5p	known miRNA
miR171_1.4-3p	known miRNA
miR5048.2-3p	known miRNA
miR2950.1-3p	known miRNA
miR167_1.9-5p	known miRNA
miR8675.2-3p	known miRNA
miR166.8-3p	known miRNA
miR827.3-5p	known miRNA
miR477.12-3p	known miRNA
miR2600.42-5p	known miRNA
miR1882.1-3p	known miRNA
miR164.2-5p	known miRNA
miR6263.2-3p	known miRNA
miR6450.3-5p	known miRNA
miR2600.43-5p	known miRNA
miR823.3-3p	known miRNA
miR1515-3p	known miRNA
miR2600.44-5p	known miRNA
miR395.5-5p	known miRNA
miR396.7-5p	known miRNA
miR396.8-3p	known miRNA
miR166.9-3p	known miRNA
miR2600.45-5p	known miRNA
miR2950.3-5p	known miRNA
miR1523-3p	known miRNA
miR5267.7-3p	known miRNA
miR9560.3-3p	known miRNA
miR9486.1-3p	known miRNA
miR2600.46-3p	known miRNA
miR6140.3-3p	known miRNA
miR397.4-3p	known miRNA
miR8005.2-5p	known miRNA
miR818.3-5p	known miRNA
miR2084.2-5p	known miRNA
miR7984.2-5p	known miRNA
miR478.5-3p	known miRNA
miR477.13-5p	known miRNA
miR7493.2-5p	known miRNA
miR1314.16-5p	known miRNA
miR482.18-3p	known miRNA
miR164.3-5p	known miRNA
miR5565.2-3p	known miRNA
miR5037.2-5p	known miRNA
miR398.4-5p	known miRNA
miR2588.8-5p	known miRNA
miR1151.2-3p	known miRNA
miR1030.1-5p	known miRNA
miR166.10-3p	known miRNA
miR6152.2-5p	known miRNA
miR5568.7-3p	known miRNA
miR168.5-3p	known miRNA
miR9408.2-5p	known miRNA
miR5304.3-5p	known miRNA
miR164.4-5p	known miRNA
miR5559.5-3p	known miRNA
miR5067.3-5p	known miRNA
miR815.2-3p	known miRNA
miR5208.6-5p	known miRNA
miR862.4-3p	known miRNA
miR7708-3p	known miRNA
miR7127.3-3p	known miRNA
miR845_1.7-3p	known miRNA
miR5185.1-3p	known miRNA
miR395.6-3p	known miRNA
miR1033.1-5p	known miRNA
miR2111.2-3p	known miRNA
miR2600.47-5p	known miRNA
miR1023-3p	known miRNA
miR5167.1-5p	known miRNA
miR395.7-3p	known miRNA
miR439.3-3p	known miRNA
miR403.3-5p	known miRNA
miR2600.48-5p	known miRNA
miR319.3-3p	known miRNA
miR2588.9-5p	known miRNA
miR535.2-5p	known miRNA
miR2600.49-5p	known miRNA
miR858.2-3p	known miRNA
miR475-3p	known miRNA
miR477.14-3p	known miRNA
miR478.6-3p	known miRNA
miR6108.4-5p	known miRNA
miR2629.3-3p	known miRNA
miR1314.17-5p	known miRNA
miR2600.50-5p	known miRNA
miR168.6-5p	known miRNA
miR395.8-5p	known miRNA
miR171_1.5-3p	known miRNA
miR7127.4-3p	known miRNA
miR2600.51-5p	known miRNA
miR477.15-5p	known miRNA
miR812.2-3p	known miRNA
miR1510.1-3p	known miRNA
miR8762.3-5p	known miRNA
miR4380.10-5p	known miRNA
miR399.9-3p	known miRNA
miR5169.2-3p	known miRNA
miR7836-3p	known miRNA
miR845_2.1-5p	known miRNA
miR482.19-5p	known miRNA
miR2600.52-5p	known miRNA
miR171_2.7-3p	known miRNA
miR862_2.3-5p	known miRNA
miR395.9-3p	known miRNA
miR482.20-5p	known miRNA
miR6019.2-5p	known miRNA
miR395.10-3p	known miRNA
miR4380.11-5p	known miRNA
miR1033.2-5p	known miRNA
miR477.16-5p	known miRNA
miR166.11-3p	known miRNA
miR862.3-3p	known miRNA
miR2600.53-5p	known miRNA
miR8775.1-3p	known miRNA
miR774-3p	known miRNA
miR319.1-3p	known miRNA
miR166.12-3p	known miRNA
miR159.2-3p	known miRNA
miR2600.54-5p	known miRNA
miR172.3-5p	known miRNA
miR6135-5p	known miRNA
miR4376.2-5p	known miRNA
miR168.7-3p	known miRNA
miR398.5-5p	known miRNA
miR530.3-5p	known miRNA
miR4376.3-5p	known miRNA
miR5235.4-3p	known miRNA
miR6032.1-3p	known miRNA
miR2600.55-3p	known miRNA
miR168.8-3p	known miRNA
miR8663.8-5p	known miRNA
miR4354.4-3p	known miRNA
miR8742-3p	known miRNA
miR399.10-5p	known miRNA
miR396.9-5p	known miRNA
miR171_1.6-3p	known miRNA
miR5084.7-3p	known miRNA
miR846.1-3p	known miRNA
miR2588.10-5p	known miRNA
miR171_2.8-5p	known miRNA
miR829.2-5p	known miRNA
miR7484.2-5p	known miRNA
miR2118.4-3p	known miRNA
miR5564.4-5p	known miRNA
miR536.2-3p	known miRNA
miR166.13-3p	known miRNA
miR8041-3p	known miRNA
miR2600.56-3p	known miRNA
miR482.21-5p	known miRNA
miR2600.57-5p	known miRNA
miR482.22-3p	known miRNA
miR2600.58-5p	known miRNA
miR160.12-3p	known miRNA
miR5559.6-5p	known miRNA
miR394.2-5p	known miRNA
miR160.13-3p	known miRNA
miR403.4-3p	known miRNA
miR8771.8-5p	known miRNA
miR156.3-5p	known miRNA
miR482.23-5p	known miRNA
miR5167.2-3p	known miRNA
miR1520.2-5p	known miRNA
miR2600.59-5p	known miRNA
miR2600.60-5p	known miRNA
miR2629.4-3p	known miRNA
miR902.3-3p	known miRNA
miR164.5-3p	known miRNA
miR823.4-3p	known miRNA
miR2600.61-5p	known miRNA
miR477.17-5p	known miRNA
miR6140.4-3p	known miRNA
miR167_1.10-3p	known miRNA
miR5272.2-5p	known miRNA
miR171_2.9-3p	known miRNA
miR1314.18-5p	known miRNA
miR8007.3-3p	known miRNA
miR2600.62-3p	known miRNA
miR164.6-5p	known miRNA
miR2600.63-3p	known miRNA
miR7127.5-3p	known miRNA
miR1520.3-5p	known miRNA
miR5185.2-3p	known miRNA
miR5084.8-3p	known miRNA
miR2600.64-5p	known miRNA
miR477.18-5p	known miRNA
miR1521.1-5p	known miRNA
miR902.4-3p	known miRNA
miR1521.2-5p	known miRNA
miR2950.2-5p	known miRNA
miR319.5-3p	known miRNA
miR1511.3-5p	known miRNA
miR822.7-5p	known miRNA
miR167_1.11-5p	known miRNA
miR5208.7-3p	known miRNA
miR1863.5-5p	known miRNA
miR862.4-3p	known miRNA
miR847.4-5p	known miRNA
miR396.10-5p	known miRNA
miR861-3p	known miRNA
miR845_1.8-3p	known miRNA
miR5267.8-3p	known miRNA
miR2600.65-5p	known miRNA
miR408.1-5p	known miRNA
miR7984.3-3p	known miRNA
miR845_2.2-5p	known miRNA
miR5564.5-5p	known miRNA
miR823.5-3p	known miRNA
miR8771.9-3p	known miRNA
miR5167.3-3p	known miRNA
miR5752.1-5p	known miRNA
miR8771.10-5p	known miRNA
miR439.4-3p	known miRNA
miR5559.7-5p	known miRNA
miR6023.4-3p	known miRNA
miR8653.2-3p	known miRNA
miR773.1-3p	known miRNA
miR398.6-5p	known miRNA
miR7506-5p	known miRNA
miR8562.2-3p	known miRNA
miR2600.66-5p	known miRNA
miR6425.3-3p	known miRNA
miR4376.4-5p	known miRNA
miR167_1.12-5p	known miRNA
miR5285.3-3p	known miRNA
miR7717.2-5p	known miRNA
miR166.14-3p	known miRNA
miR841-5p	known miRNA
miR5752.2-3p	known miRNA
miR2600.67-5p	known miRNA
miR5062.1-3p	known miRNA
miR482.24-5p	known miRNA
miR2118.5-3p	known miRNA
miR7984.4-5p	known miRNA
miR169_2.8-3p	known miRNA
miR1314.19-3p	known miRNA
miR5208.8-5p	known miRNA
miR167_1.13-5p	known miRNA
miR482.25-3p	known miRNA
miR166.15-3p	known miRNA
miR2670.3-5p	known miRNA
miR8771.11-3p	known miRNA
miR902.5-3p	known miRNA
miR1511.4-3p	known miRNA
miR5512.4-5p	known miRNA
miR9657-3p	known miRNA
miR482.26-3p	known miRNA
miR2600.68-5p	known miRNA
miR2600.69-5p	known miRNA
miR902.6-5p	known miRNA
miR5037.3-5p	known miRNA
miR7484.3-3p	known miRNA
miR845_1.9-3p	known miRNA
miR169_2.9-3p	known miRNA
miR2600.70-5p	known miRNA
miR1888-5p	known miRNA
miR5050.3-5p	known miRNA
miR4352.2-3p	known miRNA
miR3704.2-5p	known miRNA
miR9776.3-5p	known miRNA
miR2588.11-5p	known miRNA
miR396.11-5p	known miRNA
miR1314.20-5p	known miRNA
miR6023.5-5p	known miRNA
miR857.2-3p	known miRNA
miR398.7-5p	known miRNA
miR2084.3-5p	known miRNA
miR8663.9-3p	known miRNA
miR398.8-5p	known miRNA
miR6425.4-3p	known miRNA
miR6267.4-5p	known miRNA
miR482.27-5p	known miRNA
miR2600.71-5p	known miRNA
miR9408.3-5p	known miRNA
miR447.2-3p	known miRNA
miR397.5-3p	known miRNA
miR5559.8-3p	known miRNA
miR393.4-5p	known miRNA
miR5084.9-3p	known miRNA
miR6146.1-5p	known miRNA
miR1314.21-3p	known miRNA
miR9486.2 -5p	known miRNA
miR5780.2-5p	known miRNA
miR9772-3p	known miRNA
miR8663.10-5p	known miRNA
miR2600.72-5p	known miRNA
miR395.11-3p	known miRNA
miR160.14-3p	known miRNA
miR477.19-5p	known miRNA
miR1882.2-3p	known miRNA
miR6161.3-5p	known miRNA
miR6146.2-3p	known miRNA
miR398.9-5p	known miRNA
miR5235.5-5p	known miRNA
miR159.11-3p	known miRNA
miR6140.5-3p	known miRNA
miR8771.12-3p	known miRNA
miR2600.73-5p	known miRNA
miR1886.3-5p	known miRNA
miR7120.2-5p	known miRNA
miR2600.74-5p	known miRNA
miR2600.75-5p	known miRNA
miR399.11-5p	known miRNA
miR9674-3p	known miRNA
miR2600.76-5p	known miRNA
miR536.3-3p	known miRNA
miR6145.3-5p	known miRNA
miR166.16-3p	known miRNA
miR399.12-3p	known miRNA
miR482.28-3p	known miRNA
miR156.4-5p	known miRNA
miR8670.2-3p	known miRNA
miR164.7-5p	known miRNA
miR1030.2-5p	known miRNA
miR1314.22-5p	known miRNA
miR1122.3-5p	known miRNA
miR477.20-3p	known miRNA
miR477.21-5p	known miRNA
miR9563.3-3p	known miRNA
miR159.12-3p	known miRNA
miR1863.6-3p	known miRNA
miR4378.6-5p	known miRNA
miR398.10-5p	known miRNA
miR1031.2-3p	known miRNA
miR8657-5p	known miRNA
miR2873.1-3p	known miRNA
miR2600.77-5p	known miRNA
miR2600.78-5p	known miRNA
miR5216-3p	known miRNA
miR4380.12-5p	known miRNA
miR399.13-3p	known miRNA
miR2600.79-3p	known miRNA
miR2600.80-5p	known miRNA
miR168.9-5p	known miRNA
miR482.29-5p	known miRNA
miR6032.2-5p	known miRNA
miR5208.9-3p	known miRNA
miR822.8-5p	known miRNA
miR1511.5-5p	known miRNA
miR902.7-5p	known miRNA
miR167-5p	known miRNA
miR394.3-3p	known miRNA
miR7993.1-5p	known miRNA
miR1314.23-3p	known miRNA
miR1161.2-3p	known miRNA
miR1026.2-5p	known miRNA
miR397.6-5p	known miRNA
miR5235.6-5p	known miRNA
miR159.13-3p	known miRNA
miR160.15-5p	known miRNA
miR2600.81-5p	known miRNA
miR5208.10-3p	known miRNA
miR1151.3-5p	known miRNA
miR2588.12-5p	known miRNA
miR482.30-3p	known miRNA
miR159.14-3p	known miRNA
bantam-5p	known miRNA
miR159.15-3p	known miRNA
miR7492-5p	known miRNA
miR5284.3-3p	known miRNA
miR1030.3-5p	known miRNA
miR6450.4-5p	known miRNA
miR398.11-3p	known miRNA
miR2588.13-5p	known miRNA
miR167_1.14-5p	known miRNA
miR1314.24-5p	known miRNA
miR160.3-5p	known miRNA
miR393.5-5p	known miRNA
miR7993.2-5p	known miRNA
miR2588.14-5p	known miRNA
miR6440.1-5p	known miRNA
miR476.3-3p	known miRNA
miR7984.5-5p	known miRNA
miR862.5-5p	known miRNA
miR7502.2-3p	known miRNA
miR478.7-3p	known miRNA
miR1511.6-3p	known miRNA
miR7991-5p	known miRNA
miR9677-5p	known miRNA
miR2873.2-3p	known miRNA
miR536.4-3p	known miRNA
miR482.31-3p	known miRNA
miR8674.4-5p	known miRNA
miR5185.3-3p	known miRNA
miR482.32-3p	known miRNA
miR167_1.15-5p	known miRNA
miR2600.82-5p	known miRNA
miR5269-3p	known miRNA
miR166.17-5p	known miRNA
miR2600.83-5p	known miRNA
miR5270.2-5p	known miRNA
miR447.3-3p	known miRNA
miR169_2.10-3p	known miRNA
miR8007.4-3p	known miRNA
miR169_2.11-5p	known miRNA
miR4378.7-5p	known miRNA
miR1314.25-5p	known miRNA
miR8663.11-5p	known miRNA
miR2600.84-3p	known miRNA
miR846.2-5p	known miRNA
miR862.6-5p	known miRNA
miR398.12-3p	known miRNA
miR2600.85-3p	known miRNA
miR159.16-3p	known miRNA
miR403.5-3p	known miRNA
miR5163.3-3p	known miRNA
miR848-5p	known miRNA
miR171_2.10-3p	known miRNA
miR168.10-5p	known miRNA
miR7493.3-5p	known miRNA
miR1314.26-5p	known miRNA
miR5284.4-3p	known miRNA
miR846.3-5p	known miRNA
miR2950.8-5p	known miRNA
miR5268-3p	known miRNA
miR2600.86-5p	known miRNA
miR2600.87-5p	known miRNA
miR1863.7-3p	known miRNA
miR2600.88-5p	known miRNA
miR477.22-3p	known miRNA
miR1314.27-3p	known miRNA
miR2600.89-5p	known miRNA
miR2600.90-5p	known miRNA
miR845_2.3-3p	known miRNA
miR5565.3-5p	known miRNA
miR2600.91-5p	known miRNA
miR2588.15-5p	known miRNA
miR8654-5p	known miRNA
miR8674.5-5p	known miRNA
miR2619-3p	known miRNA
miR7984.6-5p	known miRNA
miR1510.2-5p	known miRNA
miR6425.5-3p	known miRNA
miR862_2.4-5-3p	known miRNA
miR5020-5p	known miRNA
miR5304.4-5p	known miRNA
miR166.18-3p	known miRNA
miR946-3p	known miRNA
miR167_1.16-3p	known miRNA
miR5568.8-3p	known miRNA
miR3630.2-5p	known miRNA
miR2600.92-5p	known miRNA
miR5084.10-3p	known miRNA
miR164.8-5p	known miRNA
miR166.19-3p	known miRNA
miR1862.2-5p	known miRNA
miR398.13-5p	known miRNA
miR166.21-3p	known miRNA
miR5225-5p	known miRNA
miR9776.4-5p	known miRNA
miR167_1.17-3p	known miRNA
miR7984.7-5p	known miRNA
miR1887-3p	known miRNA
miR5067.4-5p	known miRNA
miR773.2-3p	known miRNA
miR477.23-5p	known miRNA
miR8771.13-3p	known miRNA
miR1520.4	known miRNA
miR2600.93-5p	known miRNA
miR2600.94-5p	known miRNA
miR5084.11-3p	known miRNA
miR169_2.12-3p	known miRNA
miR477.24-5p	known miRNA
miR2600.95-5p	known miRNA
miR477.25-3p	known miRNA
miR396.12-3p	known miRNA
miR160.16-5p	known miRNA
miR1511.7-5p	known miRNA
miR477.26-5p	known miRNA
miR2600.96-5p	known miRNA
miR482.33-3p	known miRNA
miR171_2.11-5p	known miRNA
miR3444.1-5p	known miRNA
miR8663.12-5p	known miRNA
miR2618-5p	known miRNA
miR4380.13-5p	known miRNA
miR2600.97-5p	known miRNA
miR5595-3p	known miRNA
miR390.3-5p	known miRNA
miR6140.6-5p	known miRNA
miR5235.7-3p	known miRNA
miR447.4-5p	known miRNA
miR160.2-5p	known miRNA
miR2600.98-5p	known miRNA
miR6023.6-3p	known miRNA
miR823.6-3p	known miRNA
miR396.13-3p	known miRNA
miR5267.9-3p	known miRNA
miR2588.16-5p	known miRNA
miR160.17-5p	known miRNA
miR2600.99-5p	known miRNA
miR2600.100-5p	known miRNA
miR2588.17-5p	known miRNA
miR163.2-3p	known miRNA
miR8167.4-3p	known miRNA
miR5568.9-3p	known miRNA
miR2600.101-5p	known miRNA
miR4343-3p	known miRNA
miR394.4-3p	known miRNA
miR2600.102-5p	known miRNA
miR6440.2-5p	known miRNA
miR6023.7-3p	known miRNA
miR156.5-3p	known miRNA
miR477.27-5p	known miRNA
miR408.2-5p	known miRNA
miR2949-3p	known miRNA
miR171_1.7-3p	known miRNA
miR171_2.12-5p	known miRNA
miR2600.103-5p	known miRNA
miR8781.3-5p	known miRNA
miR166.22-3p	known miRNA
miR160.4-5p	known miRNA
miR397.7-5p	known miRNA
miR168.11-3p	known miRNA
miR6425.6-3p	known miRNA
miR2600.104-5p	known miRNA
miR6145.4-5p	known miRNA
miR8674.6-5p	known miRNA
miR1161.3-3p	known miRNA
miR4380.14-5p	known miRNA
miR1314.28-5p	known miRNA
miR8024.2-5p	known miRNA
miR7502.3-5p	known miRNA
miR8762.4-5p	known miRNA
miR5084.12-3p	known miRNA
miR5236.2-5p	known miRNA
miR2119.2-3p	known miRNA
miR838.2-3p	known miRNA
miR5185.4-3p	known miRNA
miR838.3-5p	known miRNA
miR2590-5p	known miRNA
miR7125-5p	known miRNA
miR5200-3p	known miRNA
miR2600.105-5p	known miRNA
miR2600.106-5p	known miRNA
miR2600.107-3p	known miRNA
miR3444.2-5p	known miRNA
miR2600.108-5p	known miRNA
miR398.14-3p	known miRNA
miR162_2.2-3p	known miRNA
miR477.28-5p	known miRNA
miR8565.3-5p	known miRNA
miR6023.8-5p	known miRNA
miR482.34-5p	known miRNA
miR2275.2-5p	known miRNA
miR158-5p	known miRNA
miR166.23-3p	known miRNA
miR2615-5p	known miRNA
miR5568.10-5p	known miRNA
miR5084.13-3p	known miRNA
miR403.6-3p	known miRNA
miR5284.5-5p	known miRNA
miR902.8-5p	known miRNA
miR482.35-5p	known miRNA
miR2647-3p	known miRNA
miR166.24-3p	known miRNA
miR5062.2-3p	known miRNA
miR171_1.8-3p	known miRNA
miR166.25-3p	known miRNA
miR9552-3p	known miRNA
miR2600.109-5p	known miRNA
miR478.8-3p	known miRNA
miR902.9-3p	known miRNA
miR2600.110-5p	known miRNA
miR2600.111-5p	known miRNA
miR7993.3-5p	known miRNA
miR169_2-5p	known miRNA
miR5304.5-3p	known miRNA
miR8775.2-3p	known miRNA
miR8710-5p	known miRNA
miR827.4-5p	known miRNA
miR5780.3-5p	known miRNA
miR2600.112-5p	known miRNA
miR1314.29-3p	known miRNA
miR476.4-3p	known miRNA
miR7729-5p	known miRNA
miR6161.4-5p	known miRNA
miR2600.113-5p	known miRNA
miR166.26-3p	known miRNA
miR6020-5p	known miRNA
miR6158-5p	known miRNA
miR7127.6-3p	known miRNA
miR5084.14-3p	known miRNA
miR2600.114-5p	known miRNA
miR398.15-5p	known miRNA
miR8552.2-3p	known miRNA
miR5084.15-3p	known miRNA
miR6143-5p	known miRNA
miR7493.4-5p	known miRNA
miR6140.7-3p	known miRNA
miR7708.1-5p	known miRNA
miR827_2.2-3p	known miRNA
miR869-5p	known miRNA
miR2600.6-5p	known miRNA
miR162_2.3-3p	known miRNA
miR396.14-5p	known miRNA
miR5284.6-3p	known miRNA
novel_miR_1-5p	novel miRNA
novel_miR_1000-5p	novel miRNA
novel_miR_1001-3p	novel miRNA
novel_miR_1003-5p	novel miRNA
novel_miR_1004-3p	novel miRNA
novel_miR_1006-5p	novel miRNA
novel_miR_1007-5p	novel miRNA
novel_miR_1008-3p	novel miRNA
novel_miR_101-5p	novel miRNA
novel_miR_1012-3p	novel miRNA
novel_miR_1013-5p	novel miRNA
novel_miR_1014-3p	novel miRNA
novel_miR_1016-3p	novel miRNA
novel_miR_1017-5p	novel miRNA
novel_miR_1019-5p	novel miRNA
novel_miR_102-5p	novel miRNA
novel_miR_1021-3p	novel miRNA
novel_miR_1023-3p	novel miRNA
novel_miR_1024-3p	novel miRNA
novel_miR_1025-3p	novel miRNA
novel_miR_1026-5p	novel miRNA
novel_miR_1028-3p	novel miRNA
novel_miR_103-5p	novel miRNA
novel_miR_1030-3p	novel miRNA
novel_miR_1031-5p	novel miRNA
novel_miR_1033-3p	novel miRNA
novel_miR_1034-5p	novel miRNA
novel_miR_1035-3p	novel miRNA
novel_miR_1036-3p	novel miRNA
novel_miR_1038-3p	novel miRNA
novel_miR_1039-5p	novel miRNA
novel_miR_1040-3p	novel miRNA
novel_miR_1042-5p	novel miRNA
novel_miR_1043-3p	novel miRNA
novel_miR_1045-3p	novel miRNA
novel_miR_1047-5p	novel miRNA
novel_miR_1049-5p	novel miRNA
novel_miR_105-3p	novel miRNA
novel_miR_1050-5p	novel miRNA
novel_miR_1052-3p	novel miRNA
novel_miR_1053-3p	novel miRNA
novel_miR_1054-3p	novel miRNA
novel_miR_1055-5p	novel miRNA
novel_miR_1056-3p	novel miRNA
novel_miR_1057-3p	novel miRNA
novel_miR_1059-5p	novel miRNA
novel_miR_106-5p	novel miRNA
novel_miR_1061-5p	novel miRNA
novel_miR_1064-3p	novel miRNA
novel_miR_1065-5p	novel miRNA
novel_miR_1066-5p	novel miRNA
novel_miR_1067-3p	novel miRNA
novel_miR_1068-3p	novel miRNA
novel_miR_1069-5p	novel miRNA
novel_miR_1070-3p	novel miRNA
novel_miR_1071-3p	novel miRNA
novel_miR_1072-5p	novel miRNA
novel_miR_1073-3p	novel miRNA
novel_miR_1075-3p	novel miRNA
novel_miR_1077-3p	novel miRNA
novel_miR_1078-3p	novel miRNA
novel_miR_1079-3p	novel miRNA
novel_miR_108-3p	novel miRNA
novel_miR_1080-3p	novel miRNA
novel_miR_1083-3p	novel miRNA
novel_miR_1084-3p	novel miRNA
novel_miR_1085-3p	novel miRNA
novel_miR_1086-5p	novel miRNA
novel_miR_1087-3p	novel miRNA
novel_miR_1088-3p	novel miRNA
novel_miR_1090-5p	novel miRNA
novel_miR_1092-5p	novel miRNA
novel_miR_1093-3p	novel miRNA
novel_miR_1096-3p	novel miRNA
novel_miR_1098-3p	novel miRNA
novel_miR_1101-3p	novel miRNA
novel_miR_1102-3p	novel miRNA
novel_miR_1103-3p	novel miRNA
novel_miR_1106-5p	novel miRNA
novel_miR_1107-3p	novel miRNA
novel_miR_1109-3p	novel miRNA
novel_miR_111-5p	novel miRNA
novel_miR_1110-3p	novel miRNA
novel_miR_1111-3p	novel miRNA
novel_miR_1113-3p	novel miRNA
novel_miR_1114-5p	novel miRNA
novel_miR_1115-3p	novel miRNA
novel_miR_1116-3p	novel miRNA
novel_miR_1117-5p	novel miRNA
novel_miR_1118-3p	novel miRNA
novel_miR_1120-3p	novel miRNA
novel_miR_1121-3p	novel miRNA
novel_miR_1123-3p	novel miRNA
novel_miR_1124-5p	novel miRNA
novel_miR_1125-3p	novel miRNA
novel_miR_1128-3p	novel miRNA
novel_miR_1129-5p	novel miRNA
novel_miR_113-3p	novel miRNA
novel_miR_1130-3p	novel miRNA
novel_miR_1132-5p	novel miRNA
novel_miR_1133-3p	novel miRNA
novel_miR_1135-5p	novel miRNA
novel_miR_1136-5p	novel miRNA
novel_miR_1138p	novel miRNA
novel_miR_114-5p	novel miRNA
novel_miR_1140-3p	novel miRNA
novel_miR_1141-5p	novel miRNA
novel_miR_1143-3p	novel miRNA
novel_miR_1144-5p	novel miRNA
novel_miR_1145-5p	novel miRNA
novel_miR_1146-3p	novel miRNA
novel_miR_1147-5p	novel miRNA
novel_miR_1148-3p	novel miRNA
novel_miR_1149-5p	novel miRNA
novel_miR_1151-5p	novel miRNA
novel_miR_1155-5p	novel miRNA
novel_miR_1158-3p	novel miRNA
novel_miR_1160-3p	novel miRNA
novel_miR_1163-3p	novel miRNA
novel_miR_1166-3p	novel miRNA
novel_miR_1168-3p	novel miRNA
novel_miR_1169-5p	novel miRNA
novel_miR_1170-5p	novel miRNA
novel_miR_1171-5p	novel miRNA
novel_miR_1172-5p	novel miRNA
novel_miR_1173-5p	novel miRNA
novel_miR_1175-3p	novel miRNA
novel_miR_1176-5p	novel miRNA
novel_miR_1177-5p	novel miRNA
novel_miR_1178-5p	novel miRNA
novel_miR_118-3p	novel miRNA
novel_miR_1180-3p	novel miRNA
novel_miR_1182-5p	novel miRNA
novel_miR_1183-3p	novel miRNA
novel_miR_1184-3p	novel miRNA
novel_miR_1188-3p	novel miRNA
novel_miR_1189-5p	novel miRNA
novel_miR_119-5p	novel miRNA
novel_miR_1190-3p	novel miRNA
novel_miR_1192-3p	novel miRNA
novel_miR_1194	novel miRNA
novel_miR_1197-5p	novel miRNA
novel_miR_1199-3p	novel miRNA
novel_miR_12-3p	novel miRNA
novel_miR_1200-5p	novel miRNA
novel_miR_1201-5p	novel miRNA
novel_miR_1202-3p	novel miRNA
novel_miR_1204-3p	novel miRNA
novel_miR_1205-5p	novel miRNA
novel_miR_1206-3p	novel miRNA
novel_miR_1207-3p	novel miRNA
novel_miR_1208-3p	novel miRNA
novel_miR_1209-3p	novel miRNA
novel_miR_121-5p	novel miRNA
novel_miR_1211-5p	novel miRNA
novel_miR_1212-3p	novel miRNA
novel_miR_1213-3p	novel miRNA
novel_miR_1215-5p	novel miRNA
novel_miR_1216-5p	novel miRNA
novel_miR_1219-5p	novel miRNA
novel_miR_122-3p	novel miRNA
novel_miR_1220-3p	novel miRNA
novel_miR_1223-5p	novel miRNA
novel_miR_1224-5p	novel miRNA
novel_miR_1225-3p	novel miRNA
novel_miR_1227-3p	novel miRNA
novel_miR_1228-3p	novel miRNA
novel_miR_1229-3p	novel miRNA
novel_miR_1231-3p	novel miRNA
novel_miR_1232-3p	novel miRNA
novel_miR_1233-3p	novel miRNA
novel_miR_1238-3p	novel miRNA
novel_miR_1239-5p	novel miRNA
novel_miR_124-5p	novel miRNA
novel_miR_1241-5p	novel miRNA
novel_miR_1243p	novel miRNA
novel_miR_1249-5p	novel miRNA
novel_miR_125-5p	novel miRNA
novel_miR_1250-5p	novel miRNA
novel_miR_1256-3p	novel miRNA
novel_miR_1258-3p	novel miRNA
novel_miR_1259-3p	novel miRNA
novel_miR_126-5p	novel miRNA
novel_miR_1261-3p	novel miRNA
novel_miR_1262-3p	novel miRNA
novel_miR_1265-3p	novel miRNA
novel_miR_1266-5p	novel miRNA
novel_miR_1267-5p	novel miRNA
novel_miR_1268-3p	novel miRNA
novel_miR_1269-5p	novel miRNA
novel_miR_127-3p	novel miRNA
novel_miR_1271-3p	novel miRNA
novel_miR_1272-5p	novel miRNA
novel_miR_1274-3p	novel miRNA
novel_miR_1275-5p	novel miRNA
novel_miR_1277-3p	novel miRNA
novel_miR_1278-3p	novel miRNA
novel_miR_128-5p	novel miRNA
novel_miR_1280-3p	novel miRNA
novel_miR_1281-3p	novel miRNA
novel_miR_1282-3p	novel miRNA
novel_miR_1284-3p	novel miRNA
novel_miR_1285-3p	novel miRNA
novel_miR_1286-5p	novel miRNA
novel_miR_1288-5p	novel miRNA
novel_miR_1289-3p	novel miRNA
novel_miR_1290-5p	novel miRNA
novel_miR_1292-5p	novel miRNA
novel_miR_1293-3p	novel miRNA
novel_miR_1294-5p	novel miRNA
novel_miR_1296-3p	novel miRNA
novel_miR_1298-3p	novel miRNA
novel_miR_13-3p	novel miRNA
novel_miR_130-5p	novel miRNA
novel_miR_1300-3p	novel miRNA
novel_miR_1303-3p	novel miRNA
novel_miR_1305-3p	novel miRNA
novel_miR_1307-5p	novel miRNA
novel_miR_1308-3p	novel miRNA
novel_miR_131-5p	novel miRNA
novel_miR_1311-3p	novel miRNA
novel_miR_1312-5p	novel miRNA
novel_miR_1313-5p	novel miRNA
novel_miR_1314-3p	novel miRNA
novel_miR_1315-5p	novel miRNA
novel_miR_1316-5p	novel miRNA
novel_miR_1317-5p	novel miRNA
novel_miR_1318-3p	novel miRNA
novel_miR_1319-3p	novel miRNA
novel_miR_132-5p	novel miRNA
novel_miR_1321-5p	novel miRNA
novel_miR_1322-3p	novel miRNA
novel_miR_1324-5p	novel miRNA
novel_miR_1325-5p	novel miRNA
novel_miR_1328-5p	novel miRNA
novel_miR_1329-3p	novel miRNA
novel_miR_133-5p	novel miRNA
novel_miR_1332-5p	novel miRNA
novel_miR_1333-5p	novel miRNA
novel_miR_1336-3p	novel miRNA
novel_miR_1337-3p	novel miRNA
novel_miR_1338-5p	novel miRNA
novel_miR_1339-5p	novel miRNA
novel_miR_134-5p	novel miRNA
novel_miR_1340-3p	novel miRNA
novel_miR_1341-3p	novel miRNA
novel_miR_1344-3p	novel miRNA
novel_miR_1346-3p	novel miRNA
novel_miR_1349-3p	novel miRNA
novel_miR_135-3p	novel miRNA
novel_miR_1351	novel miRNA
novel_miR_1354-3p	novel miRNA
novel_miR_1355-5p	novel miRNA
novel_miR_1356-3p	novel miRNA
novel_miR_1357-3p	novel miRNA
novel_miR_136-5p	novel miRNA
novel_miR_1361-5p	novel miRNA
novel_miR_1363-5p	novel miRNA
novel_miR_1364-3p	novel miRNA
novel_miR_1366-3p	novel miRNA
novel_miR_1368-3p	novel miRNA
novel_miR_137-3p	novel miRNA
novel_miR_1372-3p	novel miRNA
novel_miR_1373-5p	novel miRNA
novel_miR_1374-3p	novel miRNA
novel_miR_1378-3p	novel miRNA
novel_miR_1379-5p	novel miRNA
novel_miR_138-3p	novel miRNA
novel_miR_1380-5p	novel miRNA
novel_miR_1382-3p	novel miRNA
novel_miR_1384-5p	novel miRNA
novel_miR_1385-3p	novel miRNA
novel_miR_1389-3p	novel miRNA
novel_miR_1391-5p	novel miRNA
novel_miR_1394-3p	novel miRNA
novel_miR_1395-3p	novel miRNA
novel_miR_1397-5p	novel miRNA
novel_miR_1398-5p	novel miRNA
novel_miR_1399-5p	novel miRNA
novel_miR_14-3p	novel miRNA
novel_miR_140-5p	novel miRNA
novel_miR_1400-3p	novel miRNA
novel_miR_1403-5p	novel miRNA
novel_miR_1405-3p	novel miRNA
novel_miR_1406-5p	novel miRNA
novel_miR_1409-3p	novel miRNA
novel_miR_141-3p	novel miRNA
novel_miR_1410-3p	novel miRNA
novel_miR_1411-5p	novel miRNA
novel_miR_1417-5p	novel miRNA
novel_miR_1419-5p	novel miRNA
novel_miR_142-3p	novel miRNA
novel_miR_1420-3p	novel miRNA
novel_miR_1421-5p	novel miRNA
novel_miR_1423-3p	novel miRNA
novel_miR_1424-5p	novel miRNA
novel_miR_1425-3p	novel miRNA
novel_miR_1427-5p	novel miRNA
novel_miR_143-3p	novel miRNA
novel_miR_1433-5p	novel miRNA
novel_miR_1434-5p	novel miRNA
novel_miR_1435-5p	novel miRNA
novel_miR_1436-5p	novel miRNA
novel_miR_1438-3p	novel miRNA
novel_miR_1439-3p	novel miRNA
novel_miR_144-3p	novel miRNA
novel_miR_1441-3p	novel miRNA
novel_miR_1442-3p	novel miRNA
novel_miR_1443-3p	novel miRNA
novel_miR_1444-3p	novel miRNA
novel_miR_1448-3p	novel miRNA
novel_miR_1450-3p	novel miRNA
novel_miR_1451-3p	novel miRNA
novel_miR_1453-5p	novel miRNA
novel_miR_1455-3p	novel miRNA
novel_miR_1456-3p	novel miRNA
novel_miR_1459-5p	novel miRNA
novel_miR_146-3p	novel miRNA
novel_miR_1460-5p	novel miRNA
novel_miR_1464-5p	novel miRNA
novel_miR_1468-5p	novel miRNA
novel_miR_1469-5p	novel miRNA
novel_miR_147-3p	novel miRNA
novel_miR_1472-5p	novel miRNA
novel_miR_1473-5p	novel miRNA
novel_miR_1474-5p	novel miRNA
novel_miR_1476p	novel miRNA
novel_miR_1477-5p	novel miRNA
novel_miR_1478-5p	novel miRNA
novel_miR_148-3p	novel miRNA
novel_miR_1481-5p	novel miRNA
novel_miR_1482-3p	novel miRNA
novel_miR_1483-3p	novel miRNA
novel_miR_1484-3p	novel miRNA
novel_miR_1485-3p	novel miRNA
novel_miR_1486-5p	novel miRNA
novel_miR_1488-5p	novel miRNA
novel_miR_149-3p	novel miRNA
novel_miR_1490-5p	novel miRNA
novel_miR_1492-3p	novel miRNA
novel_miR_1494-3p	novel miRNA
novel_miR_1496-5p	novel miRNA
novel_miR_1498-5p	novel miRNA
novel_miR_1499-5p	novel miRNA
novel_miR_150-3p	novel miRNA
novel_miR_1500-3p	novel miRNA
novel_miR_1503-3p	novel miRNA
novel_miR_1508-3p	novel miRNA
novel_miR_1509-3p	novel miRNA
novel_miR_1511-3p	novel miRNA
novel_miR_1513-5p	novel miRNA
novel_miR_1514-3p	novel miRNA
novel_miR_1516-3p	novel miRNA
novel_miR_1517-3p	novel miRNA
novel_miR_1518-3p	novel miRNA
novel_miR_1519-3p	novel miRNA
novel_miR_152-5p	novel miRNA
novel_miR_1520-5p	novel miRNA
novel_miR_1521-5p	novel miRNA
novel_miR_1522-3p	novel miRNA
novel_miR_1524-3p	novel miRNA
novel_miR_1526-3p	novel miRNA
novel_miR_1527-3p	novel miRNA
novel_miR_1528-3p	novel miRNA
novel_miR_1529-3p	novel miRNA
novel_miR_153-5p	novel miRNA
novel_miR_1530-5p	novel miRNA
novel_miR_1531-3p	novel miRNA
novel_miR_1533-3p	novel miRNA
novel_miR_1534-3p	novel miRNA
novel_miR_1535-5p	novel miRNA
novel_miR_1536-5p	novel miRNA
novel_miR_1537-3p	novel miRNA
novel_miR_1539-5p	novel miRNA
novel_miR_1540-5p	novel miRNA
novel_miR_1544-3p	novel miRNA
novel_miR_1545-3p	novel miRNA
novel_miR_1547p	novel miRNA
novel_miR_155-3p	novel miRNA
novel_miR_1550-3p	novel miRNA
novel_miR_1551-3p	novel miRNA
novel_miR_1553	novel miRNA
novel_miR_1554-3p	novel miRNA
novel_miR_1555-3p	novel miRNA
novel_miR_1557-3p	novel miRNA
novel_miR_1558-3p	novel miRNA
novel_miR_1559-5p	novel miRNA
novel_miR_156-3p	novel miRNA
novel_miR_1560-3p	novel miRNA
novel_miR_1561-3p	novel miRNA
novel_miR_1563-3p	novel miRNA
novel_miR_1564-5p	novel miRNA
novel_miR_1566-3p	novel miRNA
novel_miR_1567-5p	novel miRNA
novel_miR_1569-5p	novel miRNA
novel_miR_157-5p	novel miRNA
novel_miR_1570-5p	novel miRNA
novel_miR_1571-3p	novel miRNA
novel_miR_1572-5p	novel miRNA
novel_miR_1575-3p	novel miRNA
novel_miR_1576-5p	novel miRNA
novel_miR_1577-5p	novel miRNA
novel_miR_1578-3p	novel miRNA
novel_miR_1579-5p	novel miRNA
novel_miR_158-3p	novel miRNA
novel_miR_1580-3p	novel miRNA
novel_miR_1581-3p	novel miRNA
novel_miR_1582-5p	novel miRNA
novel_miR_1587-5p	novel miRNA
novel_miR_1589-3p	novel miRNA
novel_miR_159-5p	novel miRNA
novel_miR_1590-3p	novel miRNA
novel_miR_1592-5p	novel miRNA
novel_miR_1594-3p	novel miRNA
novel_miR_1595-3p	novel miRNA
novel_miR_1596-5p	novel miRNA
novel_miR_1597-3p	novel miRNA
novel_miR_1598-3p	novel miRNA
novel_miR_1599-3p	novel miRNA
novel_miR_16-3p	novel miRNA
novel_miR_1601-5p	novel miRNA
novel_miR_1602-5p	novel miRNA
novel_miR_1604-3p	novel miRNA
novel_miR_1605-3p	novel miRNA
novel_miR_161-3p	novel miRNA
novel_miR_1610-5p	novel miRNA
novel_miR_1611-5p	novel miRNA
novel_miR_1612-5p	novel miRNA
novel_miR_1613-3p	novel miRNA
novel_miR_1614-3p	novel miRNA
novel_miR_1617-3p	novel miRNA
novel_miR_1619-3p	novel miRNA
novel_miR_162-5p	novel miRNA
novel_miR_1620-5p	novel miRNA
novel_miR_1622-3p	novel miRNA
novel_miR_1624	novel miRNA
novel_miR_1626-3p	novel miRNA
novel_miR_1627-3p	novel miRNA
novel_miR_1628-5p	novel miRNA
novel_miR_1629-5p	novel miRNA
novel_miR_1631-5p	novel miRNA
novel_miR_1632-5p	novel miRNA
novel_miR_1636-3p	novel miRNA
novel_miR_1638-5p	novel miRNA
novel_miR_1641-5p	novel miRNA
novel_miR_1642-3p	novel miRNA
novel_miR_1643-3p	novel miRNA
novel_miR_1644-5p	novel miRNA
novel_miR_1645-5p	novel miRNA
novel_miR_1646-5p	novel miRNA
novel_miR_1647-5p	novel miRNA
novel_miR_1649-3p	novel miRNA
novel_miR_1654-5p	novel miRNA
novel_miR_1656-3p	novel miRNA
novel_miR_1658-3p	novel miRNA
novel_miR_1659-5p	novel miRNA
novel_miR_166-3p	novel miRNA
novel_miR_1660-5p	novel miRNA
novel_miR_1661-3p	novel miRNA
novel_miR_1662-3p	novel miRNA
novel_miR_1663-3p	novel miRNA
novel_miR_1664-5p	novel miRNA
novel_miR_1667-5p	novel miRNA
novel_miR_167-3p	novel miRNA
novel_miR_1673-3p	novel miRNA
novel_miR_1674-3p	novel miRNA
novel_miR_1675-3p	novel miRNA
novel_miR_1678-5p	novel miRNA
novel_miR_1679-5p	novel miRNA
novel_miR_168-3p	novel miRNA
novel_miR_1680-5p	novel miRNA
novel_miR_1681-5p	novel miRNA
novel_miR_1685-3p	novel miRNA
novel_miR_1687-3p	novel miRNA
novel_miR_1688-5p	novel miRNA
novel_miR_1689-3p	novel miRNA
novel_miR_169-3p	novel miRNA
novel_miR_1690-3p	novel miRNA
novel_miR_1693-5p	novel miRNA
novel_miR_1694-3p	novel miRNA
novel_miR_1696-3p	novel miRNA
novel_miR_1697-3p	novel miRNA
novel_miR_1698-3p	novel miRNA
novel_miR_17-3p	novel miRNA
novel_miR_1700-5p	novel miRNA
novel_miR_1705-3p	novel miRNA
novel_miR_1706-3p	novel miRNA
novel_miR_1709-3p	novel miRNA
novel_miR_1710-5p	novel miRNA
novel_miR_1712-5p	novel miRNA
novel_miR_1713-3p	novel miRNA
novel_miR_1714	novel miRNA
novel_miR_1716-5p	novel miRNA
novel_miR_1717-3p	novel miRNA
novel_miR_1719-3p	novel miRNA
novel_miR_172-5p	novel miRNA
novel_miR_1720-5p	novel miRNA
novel_miR_1721-3p	novel miRNA
novel_miR_1722-3p	novel miRNA
novel_miR_1723-5p	novel miRNA
novel_miR_1725-3p	novel miRNA
novel_miR_1726-3p	novel miRNA
novel_miR_1727-5p	novel miRNA
novel_miR_1729-5p	novel miRNA
novel_miR_173-5p	novel miRNA
novel_miR_1730-5p	novel miRNA
novel_miR_1731-3p	novel miRNA
novel_miR_1733-5p	novel miRNA
novel_miR_1734-5p	novel miRNA
novel_miR_1736-3p	novel miRNA
novel_miR_1739-3p	novel miRNA
novel_miR_174-5p	novel miRNA
novel_miR_1740-5p	novel miRNA
novel_miR_1741-5p	novel miRNA
novel_miR_1743-3p	novel miRNA
novel_miR_1744-5p	novel miRNA
novel_miR_1745-3p	novel miRNA
novel_miR_1746-5p	novel miRNA
novel_miR_1747-3p	novel miRNA
novel_miR_1749-3p	novel miRNA
novel_miR_175-3p	novel miRNA
novel_miR_1750-5p	novel miRNA
novel_miR_1751-3p	novel miRNA
novel_miR_1752-5p	novel miRNA
novel_miR_1754-5p	novel miRNA
novel_miR_1755-5p	novel miRNA
novel_miR_1757-3p	novel miRNA
novel_miR_1759-3p	novel miRNA
novel_miR_176-5p	novel miRNA
novel_miR_1761-3p	novel miRNA
novel_miR_1763-3p	novel miRNA
novel_miR_1764-3p	novel miRNA
novel_miR_1766-3p	novel miRNA
novel_miR_1769-5p	novel miRNA
novel_miR_177-5p	novel miRNA
novel_miR_1774-3p	novel miRNA
novel_miR_1777-5p	novel miRNA
novel_miR_1778-3p	novel miRNA
novel_miR_1779-5p	novel miRNA
novel_miR_1780-3p	novel miRNA
novel_miR_1781-3p	novel miRNA
novel_miR_1782-5p	novel miRNA
novel_miR_1784-3p	novel miRNA
novel_miR_1787-5p	novel miRNA
novel_miR_1788-5p	novel miRNA
novel_miR_1789-3p	novel miRNA
novel_miR_1794-5p	novel miRNA
novel_miR_1796-5p	novel miRNA
novel_miR_1797-3p	novel miRNA
novel_miR_18-5p	novel miRNA
novel_miR_180-3p	novel miRNA
novel_miR_1800-3p	novel miRNA
novel_miR_1803-5p	novel miRNA
novel_miR_1805-5p	novel miRNA
novel_miR_1807-3p	novel miRNA
novel_miR_1809-5p	novel miRNA
novel_miR_181-3p	novel miRNA
novel_miR_1811-5p	novel miRNA
novel_miR_1815-3p	novel miRNA
novel_miR_1816-5p	novel miRNA
novel_miR_1818-5p	novel miRNA
novel_miR_1819-5p	novel miRNA
novel_miR_1823-3p	novel miRNA
novel_miR_1824-5p	novel miRNA
novel_miR_1825-3p	novel miRNA
novel_miR_1826-3p	novel miRNA
novel_miR_1827-3p	novel miRNA
novel_miR_1828-3p	novel miRNA
novel_miR_1830-3p	novel miRNA
novel_miR_1831-3p	novel miRNA
novel_miR_1832-5p	novel miRNA
novel_miR_1833-5p	novel miRNA
novel_miR_1835-3p	novel miRNA
novel_miR_1837-3p	novel miRNA
novel_miR_1839-5p	novel miRNA
novel_miR_184-5p	novel miRNA
novel_miR_1840-5p	novel miRNA
novel_miR_1841-3p	novel miRNA
novel_miR_1844-3p	novel miRNA
novel_miR_1845-5p	novel miRNA
novel_miR_1846-3p	novel miRNA
novel_miR_1848-5p	novel miRNA
novel_miR_1850-5p	novel miRNA
novel_miR_1851-3p	novel miRNA
novel_miR_1853-3p	novel miRNA
novel_miR_1854-3p	novel miRNA
novel_miR_1855-5p	novel miRNA
novel_miR_1858-3p	novel miRNA
novel_miR_1859-5p	novel miRNA
novel_miR_186-3p	novel miRNA
novel_miR_1862-5p	novel miRNA
novel_miR_1863-3p	novel miRNA
novel_miR_1868-3p	novel miRNA
novel_miR_1869-3p	novel miRNA
novel_miR_1870-5p	novel miRNA
novel_miR_1871-3p	novel miRNA
novel_miR_1872-3p	novel miRNA
novel_miR_1873-3p	novel miRNA
novel_miR_1874-5p	novel miRNA
novel_miR_1875-5p	novel miRNA
novel_miR_1878-5p	novel miRNA
novel_miR_1879-3p	novel miRNA
novel_miR_188-3p	novel miRNA
novel_miR_1880-5p	novel miRNA
novel_miR_1881-5p	novel miRNA
novel_miR_1882-3p	novel miRNA
novel_miR_1883-5p	novel miRNA
novel_miR_1884-3p	novel miRNA
novel_miR_1887-5p	novel miRNA
novel_miR_1888-3p	novel miRNA
novel_miR_189-5p	novel miRNA
novel_miR_1890-3p	novel miRNA
novel_miR_1891-5p	novel miRNA
novel_miR_1893-5p	novel miRNA
novel_miR_1894-5p	novel miRNA
novel_miR_1897-5p	novel miRNA
novel_miR_1898-5p	novel miRNA
novel_miR_1899-3p	novel miRNA
novel_miR_19-3p	novel miRNA
novel_miR_190-3p	novel miRNA
novel_miR_1900-3p	novel miRNA
novel_miR_1901-5p	novel miRNA
novel_miR_1903-5p	novel miRNA
novel_miR_1904	novel miRNA
novel_miR_1905-3p	novel miRNA
novel_miR_1906-3p	novel miRNA
novel_miR_1907-3p	novel miRNA
novel_miR_1908-5p	novel miRNA
novel_miR_1909-5p	novel miRNA
novel_miR_191-5p	novel miRNA
novel_miR_1910-3p	novel miRNA
novel_miR_1911-5p	novel miRNA
novel_miR_1912-3p	novel miRNA
novel_miR_1913-3p	novel miRNA
novel_miR_1916-5p	novel miRNA
novel_miR_1917-3p	novel miRNA
novel_miR_1918-5p	novel miRNA
novel_miR_1919-5p	novel miRNA
novel_miR_192-3p	novel miRNA
novel_miR_1920-3p	novel miRNA
novel_miR_1921-5p	novel miRNA
novel_miR_1923-5p	novel miRNA
novel_miR_1924-3p	novel miRNA
novel_miR_1925-3p	novel miRNA
novel_miR_1926-3p	novel miRNA
novel_miR_1927-3p	novel miRNA
novel_miR_1929-3p	novel miRNA
novel_miR_193-5p	novel miRNA
novel_miR_1931-3p	novel miRNA
novel_miR_1932-3p	novel miRNA
novel_miR_1938-5p	novel miRNA
novel_miR_1941-3p	novel miRNA
novel_miR_1942-3p	novel miRNA
novel_miR_1944-5p	novel miRNA
novel_miR_1945-3p	novel miRNA
novel_miR_1947-5p	novel miRNA
novel_miR_1949-5p	novel miRNA
novel_miR_1950-3p	novel miRNA
novel_miR_1952-3p	novel miRNA
novel_miR_1953-3p	novel miRNA
novel_miR_1954-3p	novel miRNA
novel_miR_1958-5p	novel miRNA
novel_miR_1959-3p	novel miRNA
novel_miR_196-5p	novel miRNA
novel_miR_1960-3p	novel miRNA
novel_miR_1962-3p	novel miRNA
novel_miR_1967-3p	novel miRNA
novel_miR_197-5p	novel miRNA
novel_miR_1970-3p	novel miRNA
novel_miR_1971-3p	novel miRNA
novel_miR_1973-3p	novel miRNA
novel_miR_1974-3p	novel miRNA
novel_miR_1978-3p	novel miRNA
novel_miR_198-5p	novel miRNA
novel_miR_1980-5p	novel miRNA
novel_miR_1983-5p	novel miRNA
novel_miR_1985-3p	novel miRNA
novel_miR_1986-5p	novel miRNA
novel_miR_1988-5p	novel miRNA
novel_miR_1989-5p	novel miRNA
novel_miR_1991-3p	novel miRNA
novel_miR_1994-3p	novel miRNA
novel_miR_1995-5p	novel miRNA
novel_miR_1996-5p	novel miRNA
novel_miR_1997-3p	novel miRNA
novel_miR_1999-3p	novel miRNA
novel_miR_200-5p	novel miRNA
novel_miR_2003-3p	novel miRNA
novel_miR_2004-3p	novel miRNA
novel_miR_2005-3p	novel miRNA
novel_miR_2007-5p	novel miRNA
novel_miR_2008-3p	novel miRNA
novel_miR_201-3p	novel miRNA
novel_miR_2013-5p	novel miRNA
novel_miR_2014-5p	novel miRNA
novel_miR_2015-3p	novel miRNA
novel_miR_2016-5p	novel miRNA
novel_miR_2017-3p	novel miRNA
novel_miR_2018-5p	novel miRNA
novel_miR_2019-3p	novel miRNA
novel_miR_202-5p	novel miRNA
novel_miR_2020-5p	novel miRNA
novel_miR_2024-3p	novel miRNA
novel_miR_2025-3p	novel miRNA
novel_miR_2027-3p	novel miRNA
novel_miR_2028-5p	novel miRNA
novel_miR_2033-5p	novel miRNA
novel_miR_2035-3p	novel miRNA
novel_miR_2036-3p	novel miRNA
novel_miR_2038-3p	novel miRNA
novel_miR_204-3p	novel miRNA
novel_miR_2040-5p	novel miRNA
novel_miR_2041-3p	novel miRNA
novel_miR_2043-3p	novel miRNA
novel_miR_2045-5p	novel miRNA
novel_miR_2046-3p	novel miRNA
novel_miR_2047-3p	novel miRNA
novel_miR_2048-3p	novel miRNA
novel_miR_205-5p	novel miRNA
novel_miR_2051-3p	novel miRNA
novel_miR_2052-5p	novel miRNA
novel_miR_2055-3p	novel miRNA
novel_miR_2059-5p	novel miRNA
novel_miR_206-5p	novel miRNA
novel_miR_2060-5p	novel miRNA
novel_miR_2061-5p	novel miRNA
novel_miR_2062-3p	novel miRNA
novel_miR_2064-3p	novel miRNA
novel_miR_2065	novel miRNA
novel_miR_2066-5p	novel miRNA
novel_miR_2069-5p	novel miRNA
novel_miR_207-5p	novel miRNA
novel_miR_2071-5p	novel miRNA
novel_miR_2074-5p	novel miRNA
novel_miR_2075-5p	novel miRNA
novel_miR_2077-5p	novel miRNA
novel_miR_2079-5p	novel miRNA
novel_miR_208-3p	novel miRNA
novel_miR_2080-5p	novel miRNA
novel_miR_2081-3p	novel miRNA
novel_miR_2082-3p	novel miRNA
novel_miR_2083-5p	novel miRNA
novel_miR_2086-3p	novel miRNA
novel_miR_2088-3p	novel miRNA
novel_miR_2089-3p	novel miRNA
novel_miR_209-3p	novel miRNA
novel_miR_2090-3p	novel miRNA
novel_miR_2091-5p	novel miRNA
novel_miR_2092-5p	novel miRNA
novel_miR_2093-3p	novel miRNA
novel_miR_2098-3p	novel miRNA
novel_miR_2099-3p	novel miRNA
novel_miR_21-3p	novel miRNA
novel_miR_210-3p	novel miRNA
novel_miR_2101-5p	novel miRNA
novel_miR_2103-5p	novel miRNA
novel_miR_2104-3p	novel miRNA
novel_miR_2105-3p	novel miRNA
novel_miR_2106-3p	novel miRNA
novel_miR_2107-3p	novel miRNA
novel_miR_2108-3p	novel miRNA
novel_miR_2109-5p	novel miRNA
novel_miR_211-3p	novel miRNA
novel_miR_2112-5p	novel miRNA
novel_miR_2114-5p	novel miRNA
novel_miR_2115-5p	novel miRNA
novel_miR_2116-3p	novel miRNA
novel_miR_212-3p	novel miRNA
novel_miR_2120-5p	novel miRNA
novel_miR_2121-3p	novel miRNA
novel_miR_2124-3p	novel miRNA
novel_miR_2126-5p	novel miRNA
novel_miR_2127-5p	novel miRNA
novel_miR_2128-5p	novel miRNA
novel_miR_2129-3p	novel miRNA
novel_miR_213-3p	novel miRNA
novel_miR_2132-5p	novel miRNA
novel_miR_2133-5p	novel miRNA
novel_miR_2134-5p	novel miRNA
novel_miR_2136-3p	novel miRNA
novel_miR_2138-3p	novel miRNA
novel_miR_214-3p	novel miRNA
novel_miR_2141-5p	novel miRNA
novel_miR_2144-3p	novel miRNA
novel_miR_2145-3p	novel miRNA
novel_miR_2146-5p	novel miRNA
novel_miR_2147-3p	novel miRNA
novel_miR_2148-5p	novel miRNA
novel_miR_2150-5p	novel miRNA
novel_miR_2153-5p	novel miRNA
novel_miR_2156-3p	novel miRNA
novel_miR_2159-3p	novel miRNA
novel_miR_216-3p	novel miRNA
novel_miR_2160-5p	novel miRNA
novel_miR_2161-5p	novel miRNA
novel_miR_2162-3p	novel miRNA
novel_miR_2163-3p	novel miRNA
novel_miR_2164-3p	novel miRNA
novel_miR_2165-3p	novel miRNA
novel_miR_2166-5p	novel miRNA
novel_miR_2167-3p	novel miRNA
novel_miR_2168-3p	novel miRNA
novel_miR_2170-5p	novel miRNA
novel_miR_2174-3p	novel miRNA
novel_miR_2178-3p	novel miRNA
novel_miR_2179-3p	novel miRNA
novel_miR_2180-5p	novel miRNA
novel_miR_2181-3p	novel miRNA
novel_miR_2182-5p	novel miRNA
novel_miR_2184-5p	novel miRNA
novel_miR_2186-5p	novel miRNA
novel_miR_2187-3p	novel miRNA
novel_miR_2188-3p	novel miRNA
novel_miR_219-5p	novel miRNA
novel_miR_2190-5p	novel miRNA
novel_miR_2192-3p	novel miRNA
novel_miR_2194-5p	novel miRNA
novel_miR_2197-3p	novel miRNA
novel_miR_2198-5p	novel miRNA
novel_miR_2199-3p	novel miRNA
novel_miR_22-5p	novel miRNA
novel_miR_220-5p	novel miRNA
novel_miR_2200-5p	novel miRNA
novel_miR_2204-3p	novel miRNA
novel_miR_2205-5p	novel miRNA
novel_miR_2206-3p	novel miRNA
novel_miR_2208-5p	novel miRNA
novel_miR_2209-3p	novel miRNA
novel_miR_2210-3p	novel miRNA
novel_miR_2211-3p	novel miRNA
novel_miR_2212-5p	novel miRNA
novel_miR_2213-3p	novel miRNA
novel_miR_2215-3p	novel miRNA
novel_miR_2216-3p	novel miRNA
novel_miR_2217-5p	novel miRNA
novel_miR_2219-3p	novel miRNA
novel_miR_2221-3p	novel miRNA
novel_miR_2222-3p	novel miRNA
novel_miR_2223-3p	novel miRNA
novel_miR_2225-3p	novel miRNA
novel_miR_2229-3p	novel miRNA
novel_miR_2233-5p	novel miRNA
novel_miR_2235-3p	novel miRNA
novel_miR_2236-3p	novel miRNA
novel_miR_2237-3p	novel miRNA
novel_miR_2238-5p	novel miRNA
novel_miR_2240-3p	novel miRNA
novel_miR_2242-3p	novel miRNA
novel_miR_2243-3p	novel miRNA
novel_miR_2244-3p	novel miRNA
novel_miR_2245-5p	novel miRNA
novel_miR_2246-3p	novel miRNA
novel_miR_2247-5p	novel miRNA
novel_miR_2248-3p	novel miRNA
novel_miR_2249-5p	novel miRNA
novel_miR_2250-3p	novel miRNA
novel_miR_2251-5p	novel miRNA
novel_miR_2252-3p	novel miRNA
novel_miR_2254-3p	novel miRNA
novel_miR_2258-3p	novel miRNA
novel_miR_2259-3p	novel miRNA
novel_miR_226-5p	novel miRNA
novel_miR_2262-5p	novel miRNA
novel_miR_2265-3p	novel miRNA
novel_miR_2266-3p	novel miRNA
novel_miR_2269-3p	novel miRNA
novel_miR_227-3p	novel miRNA
novel_miR_2270-5p	novel miRNA
novel_miR_2271-3p	novel miRNA
novel_miR_2272-3p	novel miRNA
novel_miR_2274-5p	novel miRNA
novel_miR_2275-5p	novel miRNA
novel_miR_2276-3p	novel miRNA
novel_miR_2277-5p	novel miRNA
novel_miR_2278-3p	novel miRNA
novel_miR_2279-5p	novel miRNA
novel_miR_228-3p	novel miRNA
novel_miR_2280-3p	novel miRNA
novel_miR_2283-3p	novel miRNA
novel_miR_2284-5p	novel miRNA
novel_miR_2286-3p	novel miRNA
novel_miR_229-3p	novel miRNA
novel_miR_2291-5p	novel miRNA
novel_miR_2293-3p	novel miRNA
novel_miR_2297-3p	novel miRNA
novel_miR_23-3p	novel miRNA
novel_miR_230-3p	novel miRNA
novel_miR_2305-3p	novel miRNA
novel_miR_2306-3p	novel miRNA
novel_miR_2310-5p	novel miRNA
novel_miR_2311-5p	novel miRNA
novel_miR_2314-3p	novel miRNA
novel_miR_2315-5p	novel miRNA
novel_miR_2317-5p	novel miRNA
novel_miR_2318-3p	novel miRNA
novel_miR_2319-5p	novel miRNA
novel_miR_232-5p	novel miRNA
novel_miR_2322-5p	novel miRNA
novel_miR_2323-5p	novel miRNA
novel_miR_2326-5p	novel miRNA
novel_miR_2327-5p	novel miRNA
novel_miR_2329-5p	novel miRNA
novel_miR_2330-3p	novel miRNA
novel_miR_2331-3p	novel miRNA
novel_miR_2332-3p	novel miRNA
novel_miR_2333-3p	novel miRNA
novel_miR_2335-3p	novel miRNA
novel_miR_2339-3p	novel miRNA
novel_miR_2344-3p	novel miRNA
novel_miR_2346-5p	novel miRNA
novel_miR_2347-5p	novel miRNA
novel_miR_2349-3p	novel miRNA
novel_miR_235-3p	novel miRNA
[truncated: 1,295 more rows]
