# Supplementary material for: Screening and identification of miRNAs related to sexual differentiation of strobili in Ginkgo biloba by integration analysis of small RNA, RNA, and degradome sequencing
Source: BMC Plant Biol. 2020 Aug 25;20:387. doi: 10.1186/s12870-020-02598-8 (PMC7446137; doi:10.1186/s12870-020-02598-8)
Supplement: Supplementary file 3 — Additional file 3: Table S2 Differentially expressed miRNAs between female and male strobili of two stages in G. biloba. [file 12870_2020_2598_MOESM3_ESM.xlsx]

## Sheet: Sheet1
Table S2 Differentially expressed miRNAs between female and male strobili of two stages in G. biloba
miRNA type	known miRNA annotation or novel miRNA ID	PValue	FDR	log2FC	MB _vs_ FB_regulated	PValue	FDR	log2FC	MS _vs_ OS_regulated
novel miRNA	novel_miR_177-5p	0.0762849	0.35789	0.454187	--	0.276625	0.807104	0.530003	--
novel miRNA	novel_miR_1520-5p	0.0190522	0.127303	0.611627	--	2.92309e-05	0.000529657	2.37451	up
known miRNA	miR7127.4-3p	0.00189107	0.0184156	0.792188	--	2.09942e-17	1.81509e-15	-2.36078	down
known miRNA	miR171_1.5-3p	0.576281	0.993074	0.201773	--	8.43667e-05	0.00137255	2.60664	up
known miRNA	miR2600.1-3p	0.17768	0.639274	-0.37807	--	0.011465	0.0850322	1.12582	--
novel miRNA	novel_miR_440-3p	0.000686517	0.0079672	-1.9854	down	0.064575	0.326934	-1.55847	--
novel miRNA	novel_miR_3376-5p	0.00223625	0.0210466	0.788242	--	1.73314e-08	6.16999e-07	3.20889	up
novel miRNA	novel_miR_1986-5p	0.00203351	0.0196785	0.656137	--	1.10503e-15	7.26918e-14	2.26935	up
novel miRNA	novel_miR_609-3p	0.852497	0.993074	0.115918	--	0.00167306	0.0151728	-1.88848	--
novel miRNA	novel_miR_391-5p	0.0840213	0.378648	0.687849	--	0.0178411	0.121867	1.80758	--
known miRNA	miR529.1-3p	#N/A	#N/A	#N/A	--	9.01488e-08	2.84156e-06	-6.78954	down
novel miRNA	novel_miR_1529-3p	0.852497	0.993074	0.115918	--	0.00167306	0.0151728	-1.88848	--
novel miRNA	novel_miR_1229-3p	#N/A	#N/A	#N/A	--	8.91378e-05	0.00141543	-5.44662	down
novel miRNA	novel_miR_1328-5p	0.204146	0.697123	-0.576159	--	7.70193e-05	0.00130933	-1.75001	down
novel miRNA	novel_miR_1598-3p	1.49575e-05	0.000229996	-3.463	down	0.488675	0.928808	1.09239	--
novel miRNA	novel_miR_3166-3p	0.0810312	0.375028	0.394685	--	0.00126659	0.0140908	1.08884	--
novel miRNA	novel_miR_842-3p	0.856888	0.993074	-0.128302	--	2.55297e-10	1.13607e-08	-3.39275	down
known miRNA	miR168.1-5p	0.0768095	0.359003	-0.549517	--	0.0465713	0.253919	1.00577	--
known miRNA	miR4354.1-3p	1.3667e-62	3.01358e-60	-11.2696	down	8.36934e-05	0.00137255	-4.76974	down
known miRNA	miR862_2.3-5p	0.000190452	0.00242944	-1.86166	down	0.572199	0.928808	0.454477	--
novel miRNA	novel_miR_1925-3p	0.277549	0.815293	1.44992	--	0.108839	0.4794	1.08349	--
novel miRNA	novel_miR_734-5p	0.00153643	0.0155507	-3.10585	--	0.0171329	0.120568	-3.69596	--
known miRNA	miR6019.2-5p	0.970941	0.993074	0.0249463	--	5.95441e-07	1.62325e-05	-2.82202	down
novel miRNA	novel_miR_2741-3p	1.49575e-05	0.000229996	-3.463	down	0.488675	0.928808	1.09239	--
novel miRNA	novel_miR_973-5p	0.584701	0.993074	-0.573534	--	1.93122e-05	0.000387011	-3.2069	down
novel miRNA	novel_miR_2889-5p	0.532931	0.991684	0.192421	--	0.000595306	0.00747467	2.41528	up
novel miRNA	novel_miR_920-3p	0.852497	0.993074	0.115918	--	0.00167306	0.0151728	-1.88848	--
known miRNA	miR396.1-5p	0.00104179	0.0114857	0.675999	--	0.000130563	0.00200012	1.03989	up
novel miRNA	novel_miR_2453-5p	0.00480958	0.0402306	-0.966467	--	6.24928e-08	2.01174e-06	-2.19456	down
known miRNA	miR166.11-3p	1.98588e-17	1.37042e-15	4.63051	up	8.15845e-11	3.74053e-09	2.64293	up
novel miRNA	novel_miR_1277-3p	0.000159589	0.0020787	-1.80163	down	0.00148492	0.0151728	-1.76594	--
known miRNA	miR319.1-3p	3.1093e-37	5.33245e-35	2.37416	up	1.10819e-16	8.17895e-15	2.44218	up
novel miRNA	novel_miR_989-5p	0.000443012	0.0053421	2.03491	up	0.495169	0.928808	0.437548	--
novel miRNA	novel_miR_2335-3p	8.91995e-05	0.00120771	1.49965	up	0.000213905	0.00306766	1.52776	up
known miRNA	miR397.1-5p	0.000228792	0.00288278	2.99258	up	1.90431e-06	4.80202e-05	3.62287	up
known miRNA	miR7127.1-3p	0.208726	0.704993	0.904469	--	2.10005e-18	2.11825e-16	-4.09359	down
known miRNA	miR159.2-3p	2.91657e-09	1.01162e-07	1.29404	up	1.80354e-08	6.34593e-07	1.81352	up
novel miRNA	novel_miR_319-3p	0.00269058	0.0244289	-3.27498	--	8.55321e-06	0.00018892	-5.97479	down
novel miRNA	novel_miR_1385-3p	2.04304e-08	6.12318e-07	-4.77078	down	8.93412e-05	0.00141543	-4.10971	down
novel miRNA	novel_miR_2679-3p	1.65444e-05	0.000252834	-3.57679	down	0.239701	0.74623	-1.36106	--
novel miRNA	novel_miR_774-5p	0.000787559	0.00893821	0.658847	--	2.17061e-09	8.99762e-08	1.58204	up
known miRNA	miR6135-5p	2.80889e-07	6.8276e-06	-3.70514	down	1.98092e-06	4.95393e-05	-3.99899	down
novel miRNA	novel_miR_2735-5p	0.0840213	0.378648	0.687849	--	0.0178411	0.121867	1.80758	--
novel miRNA	novel_miR_1486-5p	2.71209e-05	0.000385608	-2.131	down	0.535098	0.928808	0.632876	--
known miRNA	miR4376.2-5p	4.41467e-06	7.93192e-05	4.04296	up	6.10173e-07	1.64856e-05	6.35614	up
novel miRNA	novel_miR_3035-5p	0.0840213	0.378648	0.687849	--	0.0178411	0.121867	1.80758	--
novel miRNA	novel_miR_2166-5p	2.15817e-07	5.28751e-06	2.7221	up	0.0349763	0.204716	1.35671	--
novel miRNA	novel_miR_2036-3p	3.43425e-06	6.34823e-05	-1.27872	down	0.164091	0.600856	0.680685	--
known miRNA	miR168.7-3p	0.320787	0.862603	0.333786	--	0.000211389	0.00304602	1.32923	up
novel miRNA	novel_miR_1826-3p	2.58462e-64	7.97872e-62	3.54275	up	4.70402e-29	6.77826e-27	3.01734	up
novel miRNA	novel_miR_3109-3p	0.0098084	0.0722638	-1.05285	--	0.0732797	0.35823	1.40247	--
novel miRNA	novel_miR_172-5p	0.126962	0.509003	-1.94132	--	0.000320544	0.00444939	-2.84898	down
novel miRNA	novel_miR_770-5p	2.01688e-08	6.12318e-07	-1.32668	down	0.185243	0.640623	0.441261	--
known miRNA	miR4376.3-5p	3.81405e-43	7.35874e-41	-3.95919	down	0.00342291	0.0294254	-1.647	--
novel miRNA	novel_miR_1178-5p	0.00199031	0.019321	1.01604	--	0.0383577	0.219414	1.30315	--
known miRNA	miR6032.1-3p	0.000631181	0.00738052	-3.59919	down	0.986196	0.998469	-0.0247048	--
novel miRNA	novel_miR_2223-3p	3.53601e-12	1.53742e-10	-3.5378	down	0.659442	0.959823	-0.532302	--
known miRNA	miR4354.4-3p	1.3667e-62	3.01358e-60	-11.2696	down	8.36934e-05	0.00137255	-4.76974	down
novel miRNA	novel_miR_1366-3p	0.207909	0.704993	-0.252709	--	0.00134857	0.0148391	0.945499	--
novel miRNA	novel_miR_741-5p	1.79432e-06	3.64413e-05	-4.89713	down	0.104373	0.467667	-2.59711	--
known miRNA	miR396.9-5p	0.00103471	0.0114857	0.676649	--	0.000130874	0.00200012	1.03978	up
novel miRNA	novel_miR_995-3p	0.000757855	0.00866481	0.878605	--	0.30077	0.84042	-0.30407	--
known miRNA	miR171_1.6-3p	0.60983	0.993074	0.182643	--	8.43667e-05	0.00137255	2.60664	up
known miRNA	miR390.1-5p	3.20208e-19	2.82423e-17	2.44251	up	1.64114e-30	2.61374e-28	4.34436	up
novel miRNA	novel_miR_1016-3p	8.34211e-10	3.02966e-08	-5.09176	down	2.60847e-05	0.000493328	-4.30715	down
novel miRNA	novel_miR_2276-3p	2.42946e-21	2.41927e-19	-7.81358	down	3.87396e-61	1.95377e-58	-11.4345	down
novel miRNA	novel_miR_2406-3p	0.000346612	0.00426291	-1.00318	down	0.931512	0.996982	-0.0382204	--
known miRNA	miR536.2-3p	1.38488e-14	8.06626e-13	4.06931	up	0.05656	0.294073	1.36366	--
novel miRNA	novel_miR_2582-3p	0.00400534	0.0342507	-2.49512	--	9.19916e-06	0.000200264	-3.7304	down
novel miRNA	novel_miR_2454-3p	0.852497	0.993074	0.115918	--	0.00167306	0.0151728	-1.88848	--
known miRNA	miR1314.2-3p	0.00772142	0.0592936	-0.751736	--	0.0501216	0.267941	0.922142	--
novel miRNA	novel_miR_2369-5p	0.00223625	0.0210466	0.788242	--	1.73314e-08	6.16999e-07	3.20889	up
novel miRNA	novel_miR_488-3p	2.04304e-08	6.12318e-07	-4.77078	down	8.93412e-05	0.00141543	-4.10971	down
novel miRNA	novel_miR_2318-3p	0.852497	0.993074	0.115918	--	0.00167306	0.0151728	-1.88848	--
known miRNA	miR1314.3-5p	4.53321e-07	1.08481e-05	-2.13561	down	0.834335	0.996982	-0.14584	--
known miRNA	miR482.5-3p	6.79332e-07	1.5534e-05	1.44393	up	2.02163e-05	0.000394674	1.52671	up
known miRNA	miR395.1-3p	4.24899e-08	1.18311e-06	2.77373	up	0.00148956	0.0151728	1.49953	--
known miRNA	miR4354.2-3p	1.3667e-62	3.01358e-60	-11.2696	down	8.36934e-05	0.00137255	-4.76974	down
known miRNA	miR166.2-3p	0.26595	0.801051	0.218148	--	1.03526e-05	0.000220613	1.19947	up
novel miRNA	novel_miR_2472-5p	2.78974e-05	0.000393239	-1.60281	down	0.294347	0.829838	0.757748	--
novel miRNA	novel_miR_573-5p	4.39312e-08	1.20014e-06	-2.97346	down	8.91247e-05	0.00141543	-2.77011	down
novel miRNA	novel_miR_1312-5p	0.516296	0.990775	0.724839	--	0.0199769	0.132566	-2.60202	--
known miRNA	miR6108.1-5p	0.113469	0.470174	-1.89828	--	3.46568e-14	1.77748e-12	-4.80007	down
novel miRNA	novel_miR_2982-3p	2.32651e-05	0.000338771	5.00988	up	1.13174e-05	0.000239485	2.66125	up
novel miRNA	novel_miR_721-3p	7.61732e-05	0.00104047	-2.80824	down	0.205614	0.680778	-1.2173	--
known miRNA	miR823.4-3p	1.59289e-12	7.46829e-11	-3.84156	down	2.5608e-07	7.67227e-06	-3.4373	down
novel miRNA	novel_miR_181-3p	0.852497	0.993074	0.115918	--	0.00167306	0.0151728	-1.88848	--
known miRNA	miR476.1-3p	0.000463776	0.00550645	1.45807	up	0.00599479	0.0491605	1.63232	--
known miRNA	miR159.1-3p	9.51201e-14	4.97688e-12	1.92347	up	4.06175e-13	2.0149e-11	3.16347	up
known miRNA	miR2600.62-3p	0.17768	0.639274	-0.37807	--	0.011465	0.0850322	1.12582	--
novel miRNA	novel_miR_2376-5p	0.0840213	0.378648	0.687849	--	0.0178411	0.121867	1.80758	--
novel miRNA	novel_miR_3215-5p	4.24216e-05	0.000592559	-1.6046	down	0.372119	0.902487	0.6656	--
known miRNA	miR7127.5-3p	0.161483	0.610906	0.964982	--	8.4492e-17	6.55571e-15	-3.69155	down
novel miRNA	novel_miR_271-3p	2.72311e-05	0.000385608	-5.01907	down	0.371169	0.902487	-1.32933	--
novel miRNA	novel_miR_2199-3p	2.42946e-21	2.41927e-19	-7.81358	down	3.87396e-61	1.95377e-58	-11.4345	down
novel miRNA	novel_miR_2148-5p	0.00223625	0.0210466	0.788242	--	1.73314e-08	6.16999e-07	3.20889	up
novel miRNA	novel_miR_381-5p	0.532931	0.991684	0.192421	--	0.000595306	0.00747467	2.41528	up
novel miRNA	novel_miR_971-3p	3.08816e-76	1.58886e-73	5.52826	up	6.78235e-35	2.05234e-32	5.2333	up
novel miRNA	novel_miR_1477-5p	1.283e-05	0.000205213	1.18339	up	0.00140349	0.0150069	1.12373	--
novel miRNA	novel_miR_1582-5p	1.16248e-21	1.3291e-19	1.85388	up	8.39581e-21	9.77144e-19	3.1383	up
known miRNA	miR2950.2-5p	1.54555e-10	6.2778e-09	1.47478	up	1.27292e-14	7.13304e-13	2.9522	up
known miRNA	miR1314.4-5p	0.0407668	0.23262	-0.642415	--	0.166466	0.602696	0.777598	--
novel miRNA	miR319.5-3p	1.33196e-05	0.00021086	-1.21034	down	0.247239	0.757233	0.591352	--
novel miRNA	novel_miR_1740-5p	0.532931	0.991684	0.192421	--	0.000595306	0.00747467	2.41528	up
known miRNA	miR1511.3-5p	9.37168e-05	0.00126334	-2.05628	down	0.968158	0.996982	-0.0320405	--
novel miRNA	novel_miR_2035-3p	2.58462e-64	7.97872e-62	3.54275	up	4.70402e-29	6.77826e-27	3.01734	up
novel miRNA	novel_miR_2383-5p	0.120016	0.490066	0.603582	--	0.017957	0.122108	1.55853	--
novel miRNA	novel_miR_994-3p	0.852497	0.993074	0.115918	--	0.00167306	0.0151728	-1.88848	--
known miRNA	miR862.4-3p	0.000858436	0.0096715	4.17397	up	0.250632	0.766074	1.40299	--
known miRNA	miR4352.1-3p	0.996562	0.998178	-0.00580118	--	0.00013799	0.00208778	-4.66593	down
novel miRNA	novel_miR_1337-3p	0.852497	0.993074	0.115918	--	0.00167306	0.0151728	-1.88848	--
known miRNA	miR396.10-5p	0.00111937	0.0120822	0.673144	--	0.000155088	0.00230048	1.02931	up
known miRNA	miR1314.5-5p	9.66732e-07	2.14698e-05	-0.964331	--	0.0220279	0.142679	0.722911	--
novel miRNA	novel_miR_1870-5p	0.111222	0.462728	1.06912	--	0.009492	0.0719869	-1.62205	--
novel miRNA	novel_miR_2186-5p	0.111222	0.462728	1.06912	--	0.009492	0.0719869	-1.62205	--
known miRNA	miR4354.3-3p	1.3667e-62	3.01358e-60	-11.2696	down	8.36934e-05	0.00137255	-4.76974	down
known miRNA	miR408.1-5p	5.69715e-06	0.000101075	2.14734	up	0.204289	0.677827	0.599103	--
novel miRNA	novel_miR_3153-5p	1.88672e-06	3.80674e-05	-1.97115	down	8.61663e-06	0.000188941	-2.1433	down
novel miRNA	novel_miR_566-5p	#N/A	#N/A	#N/A	--	1.95467e-05	0.000389134	-5.79234	down
known miRNA	miR390.2-5p	3.20208e-19	2.82423e-17	2.44251	up	1.64114e-30	2.61374e-28	4.34436	up
novel miRNA	novel_miR_2912-5p	2.418e-09	8.48223e-08	-1.08299	down	0.740655	0.996098	0.0855201	--
novel miRNA	novel_miR_2722-3p	0.00430797	0.0364348	-0.717995	--	0.977152	0.996982	-0.010929	--
novel miRNA	novel_miR_3296-5p	4.25414e-08	1.18311e-06	1.30958	up	7.31722e-15	4.25806e-13	2.84798	up
novel miRNA	novel_miR_1410-3p	0.00449487	0.0379116	-3.69816	--	0.0495439	0.267237	-2.57039	--
known miRNA	miR399.1-3p	4.90077e-19	4.08883e-17	-3.84465	down	9.24039e-34	1.99724e-31	-5.23059	down
known miRNA	miR5559.7-5p	0.000374747	0.0045725	-1.76372	down	0.134772	0.548145	-1.1161	--
novel miRNA	novel_miR_1816-5p	1.49755e-05	0.000229996	-3.76624	down	0.000939074	0.0110141	-4.2614	--
known miRNA	miR482.6-3p	0.0474833	0.25852	-0.424482	--	0.000314088	0.00437987	0.938399	--
known miRNA	miR7506-5p	#N/A	#N/A	#N/A	--	6.13147e-10	2.61321e-08	-7.5169	down
novel miRNA	novel_miR_2164-3p	0.00625938	0.0501889	-1.61522	--	0.00476728	0.0397405	-1.7939	--
known miRNA	miR5267.1-3p	1.93168e-05	0.000290883	-1.64996	down	0.000906229	0.0107963	-1.69295	--
novel miRNA	novel_miR_979-3p	0.0744571	0.353064	0.726821	--	0.000890278	0.0106482	-1.53277	--
novel miRNA	novel_miR_2016-5p	0.0274241	0.17242	0.806866	--	0.00193891	0.0174618	2.28513	--
novel miRNA	novel_miR_1960-3p	0.852497	0.993074	0.115918	--	0.00167306	0.0151728	-1.88848	--
novel miRNA	novel_miR_3285-3p	0.852497	0.993074	0.115918	--	0.00167306	0.0151728	-1.88848	--
known miRNA	miR4376.4-5p	0.000180298	0.00231908	-1.87801	down	0.335724	0.891208	0.670853	--
novel miRNA	novel_miR_1459-5p	0.852632	0.993074	-0.0617549	--	0.0048803	0.0405708	2.08006	--
known miRNA	miR166.14-3p	2.7127e-06	5.13748e-05	0.948226	--	2.9096e-07	8.3264e-06	1.45307	up
novel miRNA	novel_miR_3150-5p	3.53014e-05	0.000495343	-2.58183	down	0.168684	0.608388	-1.50746	--
novel miRNA	novel_miR_2651-3p	4.54997e-05	0.000632692	2.03878	up	0.853696	0.996982	0.113937	--
known miRNA	miR5752.2-3p	0.043458	0.245705	-0.675759	--	0.00572747	0.0474831	-1.17682	--
novel miRNA	novel_miR_2045-5p	1.10192e-05	0.000184871	-0.761457	--	0.0698825	0.346704	0.492247	--
novel miRNA	novel_miR_2955-5p	2.10135e-05	0.000307435	-2.5958	down	0.168684	0.608388	-1.50746	--
novel miRNA	novel_miR_683-5p	0.00647821	0.051675	0.485949	--	0.476194	0.928808	-0.178427	--
known miRNA	miR396.2-3p	0.0386965	0.223283	0.376782	--	0.515491	0.928808	0.173698	--
known miRNA	miR6108.2-5p	0.173161	0.634104	-1.72754	--	6.00261e-15	3.78415e-13	-5.79033	down
novel miRNA	novel_miR_2430-3p	1.41403e-06	3.01034e-05	-1.91628	down	0.000113378	0.00176846	-2.08399	down
known miRNA	miR482.7-5p	1.41596e-15	8.57072e-14	1.73412	up	0.00203392	0.0181019	0.829656	--
novel miRNA	novel_miR_1280-3p	0.000289936	0.003609	-3.49501	down	0.933833	0.996982	0.13188	--
known miRNA	miR167_1.3-5p	0.564706	0.993074	0.151602	--	3.28163e-06	7.73404e-05	1.9354	up
known miRNA	miR1314.19-3p	6.31915e-06	0.00011021	-0.796467	--	4.04113e-06	9.33471e-05	1.27874	up
novel miRNA	novel_miR_180-3p	1.41403e-06	3.01034e-05	-1.91628	down	0.000113378	0.00176846	-2.08399	down
novel miRNA	novel_miR_3424	0.135905	0.536493	0.606993	--	0.0439143	0.243825	1.61609	--
known miRNA	miR167_1.13-5p	0.220127	0.731467	-0.823297	--	0.000151449	0.00228003	-2.04998	down
novel miRNA	novel_miR_775-5p	3.6482e-10	1.40775e-08	1.3447	up	0.0298627	0.183668	0.592778	--
known miRNA	miR482.25-3p	6.79332e-07	1.5534e-05	1.44393	up	2.02163e-05	0.000394674	1.52671	up
known miRNA	miR166.15-3p	0.26595	0.801051	0.218148	--	1.03526e-05	0.000220613	1.19947	up
known miRNA	miR2670.3-5p	1.60429e-27	1.90478e-25	3.2319	up	4.71502e-08	1.58529e-06	2.32535	up
novel miRNA	novel_miR_522-3p	3.40427e-06	6.33071e-05	-2.06396	down	0.871734	0.996982	-0.104739	--
novel miRNA	novel_miR_2809-3p	0.00183754	0.0180142	1.09569	--	0.0183155	0.124266	1.19657	--
novel miRNA	novel_miR_161-3p	1.23987e-05	0.000203589	-4.60818	down	0.000527312	0.00712342	-4.40235	down
novel miRNA	novel_miR_1723-5p	5.47563e-05	0.00075461	-4.0818	down	0.059011	0.303686	-3.00222	--
novel miRNA	novel_miR_862-5p	2.50096e-05	0.00036077	-2.65527	down	0.198753	0.664722	-1.39441	--
novel miRNA	novel_miR_1535-5p	2.89249e-10	1.13027e-08	-5.42281	down	0.556105	0.928808	0.818654	--
novel miRNA	novel_miR_2132-5p	0.111222	0.462728	1.06912	--	0.009492	0.0719869	-1.62205	--
novel miRNA	novel_miR_484-5p	0.264008	0.800789	0.262542	--	0.00161821	0.0151728	1.10843	--
novel miRNA	novel_miR_1809-5p	9.30342e-28	1.19665e-25	-2.09942	down	0.170452	0.613304	-0.351593	--
novel miRNA	novel_miR_202-5p	0.0190522	0.127303	0.611627	--	2.92309e-05	0.000529657	2.37451	up
novel miRNA	novel_miR_940-5p	0.532931	0.991684	0.192421	--	0.000595306	0.00747467	2.41528	up
known miRNA	miR169_2.9-3p	0.00394923	0.0340538	2.93607	--	0.950365	0.996982	0.0415258	--
novel miRNA	novel_miR_3040-5p	0.00223625	0.0210466	0.788242	--	1.73314e-08	6.16999e-07	3.20889	up
novel miRNA	novel_miR_2409-3p	0.000182719	0.00234048	-4.88553	down	0.000412693	0.00567641	-5.04526	down
known miRNA	miR5780.1-5p	2.63545e-18	2.03391e-16	-3.3991	down	3.07894e-07	8.70735e-06	-2.70859	down
novel miRNA	novel_miR_2805-3p	0.852497	0.993074	0.115918	--	0.00167306	0.0151728	-1.88848	--
novel miRNA	novel_miR_1967-3p	0.143245	0.561163	-0.655989	--	0.0861016	0.405816	1.61588	--
known miRNA	miR4352.2-3p	0.996562	0.998178	-0.00580118	--	0.00013799	0.00208778	-4.66593	down
novel miRNA	novel_miR_2136-3p	3.3473e-08	9.65713e-07	1.28445	up	0.00227344	0.0200567	0.992735	--
novel miRNA	novel_miR_1991-3p	1.52881e-06	3.18881e-05	-1.92989	down	0.000244104	0.00345168	-2.01031	down
novel miRNA	novel_miR_455-5p	0.300287	0.841542	1.3448	--	0.000850709	0.010256	-3.51832	--
novel miRNA	novel_miR_3355-5p	0.621466	0.993074	0.370297	--	9.32025e-26	1.28196e-23	-5.67775	down
known miRNA	miR2664.3-5p	2.98094e-31	4.60108e-29	-3.21105	down	0.121138	0.510053	-0.755417	--
known miRNA	miR168.2-3p	0.320787	0.862603	0.333786	--	0.000211389	0.00304602	1.32923	up
known miRNA	miR396.11-5p	0.00111937	0.0120822	0.673144	--	0.000155088	0.00230048	1.02931	up
known miRNA	miR482.8-5p	2.39305e-08	7.03557e-07	-3.08893	down	0.0196451	0.130928	-1.93424	--
known miRNA	miR1314.20-5p	7.12011e-13	3.54513e-11	-7.3805	down	8.8979e-05	0.00141543	-5.45255	down
novel miRNA	novel_miR_383-3p	#N/A	#N/A	#N/A	--	0.00159838	0.0151728	-3.8482	--
novel miRNA	novel_miR_2939-3p	0.852497	0.993074	0.115918	--	0.00167306	0.0151728	-1.88848	--
novel miRNA	novel_miR_3393-3p	2.03635e-14	1.14295e-12	1.4194	up	1.55786e-17	1.42851e-15	2.45329	up
known miRNA	miR535.1-5p	8.16601e-09	2.57229e-07	-1.54286	down	0.0307259	0.186303	1.06889	--
novel miRNA	novel_miR_156-3p	1.72338e-06	3.52322e-05	-4.2146	down	0.958451	0.996982	0.0815157	--
novel miRNA	novel_miR_853-3p	0.852497	0.993074	0.115918	--	0.00167306	0.0151728	-1.88848	--
novel miRNA	novel_miR_191-5p	1.283e-05	0.000205213	1.18339	up	0.00140349	0.0150069	1.12373	--
known miRNA	miR171_1.1-3p	0.631041	0.993074	0.172133	--	5.90578e-05	0.001033	2.7157	up
novel miRNA	novel_miR_3089-3p	4.75761e-70	1.83584e-67	4.10991	up	7.6897e-33	1.45431e-30	8.71686	up
novel miRNA	novel_miR_1932-3p	3.08816e-76	1.58886e-73	5.52826	up	6.78235e-35	2.05234e-32	5.2333	up
known miRNA	miR169_2.1-3p	0.00394923	0.0340538	2.93607	--	0.925479	0.996982	0.0630936	--
novel miRNA	novel_miR_2860-5p	0.134189	0.531762	0.706909	--	0.00052521	0.00712342	2.42269	up
known miRNA	miR397.5-3p	0.000228792	0.00288278	2.99258	up	1.90431e-06	4.80202e-05	3.62287	up
novel miRNA	novel_miR_438-5p	0.00223625	0.0210466	0.788242	--	1.73314e-08	6.16999e-07	3.20889	up
novel miRNA	novel_miR_1145-5p	2.50957e-16	1.64831e-14	-2.17489	down	0.0371178	0.215169	0.953112	--
novel miRNA	novel_miR_400-5p	0.00010774	0.00142744	0.785814	--	0.352763	0.896285	0.77455	--
novel miRNA	novel_miR_3459-5p	0.000247842	0.00311012	-1.39428	down	0.21734	0.709461	-0.627172	--
novel miRNA	novel_miR_2948-3p	0.00223625	0.0210466	0.788242	--	1.73314e-08	6.16999e-07	3.20889	up
known miRNA	miR8167.1-3p	2.00145e-05	0.000295621	-2.77197	down	0.00138182	0.014987	-3.00723	--
novel miRNA	novel_miR_340-3p	8.48271e-13	4.15653e-11	-2.98393	down	0.00791831	0.0627246	-1.74594	--
novel miRNA	novel_miR_1288-5p	0.802906	0.993074	-0.277557	--	9.89658e-22	1.19788e-19	-5.36652	down
novel miRNA	novel_miR_2215-3p	0.000919488	0.0103217	-1.14951	--	0.467258	0.928808	0.435757	--
novel miRNA	novel_miR_2329-5p	0.323337	0.866902	-1.20188	--	6.36e-09	2.56605e-07	-4.82448	down
novel miRNA	novel_miR_993-5p	1.20173e-12	5.79645e-11	-1.24574	down	0.463719	0.928808	0.193836	--
novel miRNA	novel_miR_3375-5p	0.0840213	0.378648	0.687849	--	0.0178411	0.121867	1.80758	--
novel miRNA	novel_miR_3354-3p	0.852497	0.993074	0.115918	--	0.00167306	0.0151728	-1.88848	--
novel miRNA	novel_miR_1881-5p	1.25109e-11	5.21906e-10	2.66065	up	0.13981	0.556217	0.775677	--
known miRNA	miR5163.2-3p	0.000318462	0.00394816	-1.83413	down	0.00114653	0.0132928	-2.05214	--
known miRNA	miR167_1.4-5p	0.564706	0.993074	0.151602	--	3.28163e-06	7.73404e-05	1.9354	up
known miRNA	miR159.11-3p	5.44124e-10	2.07372e-08	1.34945	up	1.70151e-08	6.16999e-07	1.66061	up
novel miRNA	novel_miR_1918-5p	4.25414e-08	1.18311e-06	1.30958	up	7.31722e-15	4.25806e-13	2.84798	up
novel miRNA	novel_miR_2605-5p	0.00013149	0.00172727	1.24097	up	5.59879e-11	2.64718e-09	2.73595	up
known miRNA	miR8771.12-3p	0.000101828	0.00136079	2.94679	up	0.0196841	0.130928	1.97284	--
novel miRNA	novel_miR_1831-3p	0.852497	0.993074	0.115918	--	0.00167306	0.0151728	-1.88848	--
novel miRNA	novel_miR_2428-3p	4.54336e-09	1.47635e-07	-1.27954	down	0.37295	0.902837	-0.291322	--
novel miRNA	novel_miR_2762-5p	3.59068e-16	2.30926e-14	-1.75526	down	0.236122	0.740233	0.447509	--
novel miRNA	novel_miR_1318-3p	0.0567133	0.291304	1.32362	--	4.94599e-10	2.13808e-08	2.18775	up
novel miRNA	novel_miR_437-3p	0.0708837	0.341704	0.761629	--	0.000176829	0.00259749	-1.62862	down
novel miRNA	novel_miR_2033-5p	0.532931	0.991684	0.192421	--	0.000595306	0.00747467	2.41528	up
novel miRNA	novel_miR_1734-5p	0.955867	0.993074	-0.0476521	--	2.65515e-06	6.37658e-05	-2.89055	down
novel miRNA	novel_miR_1290-5p	1.59672e-12	7.46829e-11	-1.36392	down	0.0325987	0.194948	0.608066	--
novel miRNA	novel_miR_1382-3p	0.00369332	0.03239	-3.0034	--	0.00073642	0.00902189	-4.35249	down
novel miRNA	novel_miR_2711-5p	0.00702354	0.0551119	0.512669	--	0.014592	0.105383	-0.654495	--
novel miRNA	novel_miR_2395-5p	0.000143249	0.00187377	0.940258	--	3.23051e-15	2.0799e-13	2.86121	up
novel miRNA	novel_miR_1101-3p	1.45065e-27	1.79126e-25	-4.81618	down	0.952667	0.996982	-0.0522754	--
known miRNA	miR529.4-3p	#N/A	#N/A	#N/A	--	9.01488e-08	2.84156e-06	-6.78954	down
known miRNA	miR399.11-5p	1.35196e-05	0.000212933	-3.22128	down	3.31415e-17	2.71044e-15	-5.14253	down
novel miRNA	novel_miR_1872-3p	0.000807766	0.00913397	3.75203	up	0.16359	0.600856	1.85345	--
known miRNA	miR9674-3p	7.83066e-08	2.06609e-06	2.64295	up	0.630015	0.945837	0.309927	--
known miRNA	miR536.3-3p	1.38488e-14	8.06626e-13	4.06931	up	0.05656	0.294073	1.36366	--
novel miRNA	novel_miR_376-3p	0.675203	0.993074	-0.546114	--	3.25017e-08	1.11761e-06	-6.01541	down
novel miRNA	novel_miR_2423-5p	0.0190522	0.127303	0.611627	--	2.92309e-05	0.000529657	2.37451	up
known miRNA	miR393.3-3p	1.91187e-09	6.78385e-08	-6.51166	down	6.17608e-06	0.000138436	-5.32422	down
known miRNA	miR166.16-3p	2.70211e-06	5.13748e-05	0.948115	--	2.91672e-07	8.3264e-06	1.45292	up
known miRNA	miR399.12-3p	6.85466e-19	5.42573e-17	-3.83707	down	9.24039e-34	1.99724e-31	-5.23059	down
known miRNA	miR1314.6-5p	2.04097e-06	4.03876e-05	-0.943097	--	0.0169853	0.120369	0.737851	--
known miRNA	miR319.4-3p	3.75955e-28	5.04597e-26	-2.54845	down	0.463535	0.928808	-0.332732	--
novel miRNA	novel_miR_1055-5p	1.16213e-15	7.32141e-14	2.40805	up	0.000234039	0.00334058	1.5404	up
known miRNA	miR1314.22-5p	9.66732e-07	2.14698e-05	-0.964331	--	0.0220279	0.142679	0.722911	--
known miRNA	miR167_1.5-5p	0.444946	0.972963	0.200771	--	4.13414e-06	9.40594e-05	1.82906	up
known miRNA	miR477.20-3p	1.04224e-06	2.28184e-05	3.50002	up	4.37043e-05	0.000777936	2.63902	up
novel miRNA	novel_miR_3456-3p	0.852497	0.993074	0.115918	--	0.00167306	0.0151728	-1.88848	--
novel miRNA	novel_miR_454-3p	7.12558e-08	1.89626e-06	1.20426	up	0.11929	0.506273	0.456101	--
novel miRNA	novel_miR_2645-3p	0.852497	0.993074	0.115918	--	0.00167306	0.0151728	-1.88848	--
known miRNA	miR1314.7-5p	2.00412e-06	3.99143e-05	-0.943218	--	0.017443	0.121867	0.735457	--
novel miRNA	novel_miR_2677-3p	5.56227e-07	1.31074e-05	-5.70868	down	0.0193552	0.129865	-3.32298	--
novel miRNA	novel_miR_1281-3p	0.852497	0.993074	0.115918	--	0.00167306	0.0151728	-1.88848	--
known miRNA	miR159.4-3p	3.60716e-96	3.71177e-93	3.75092	up	1.39044e-25	1.75311e-23	2.96652	up
known miRNA	miR815.1-3p	#N/A	#N/A	#N/A	--	0.00118837	0.0133424	-4.72932	--
novel miRNA	novel_miR_2949-5p	0.111222	0.462728	1.06912	--	0.009492	0.0719869	-1.62205	--
novel miRNA	novel_miR_771-3p	1.14832e-05	0.000190585	3.17048	up	7.08274e-05	0.00121087	2.71573	up
novel miRNA	novel_miR_696-3p	6.45203e-12	2.72841e-10	1.17733	up	7.21809e-16	4.96408e-14	2.29895	up
known miRNA	miR482.29-5p	8.88001e-05	0.0012076	-0.721807	--	0.0273829	0.170495	0.607727	--
novel miRNA	novel_miR_908-5p	0.111222	0.462728	1.06912	--	0.009492	0.0719869	-1.62205	--
novel miRNA	novel_miR_3365-5p	0.0840213	0.378648	0.687849	--	0.0178411	0.121867	1.80758	--
novel miRNA	novel_miR_301-5p	0.37522	0.912532	0.378893	--	3.27306e-37	1.23804e-34	-3.91638	down
novel miRNA	novel_miR_2017-3p	0.732854	0.993074	0.0638333	--	0.00200351	0.0178839	0.886272	--
novel miRNA	novel_miR_2532-3p	0.000368863	0.00451858	-2.47753	down	9.16683e-07	2.41207e-05	-3.13632	down
known miRNA	miR1314.23-3p	6.31915e-06	0.00011021	-0.796467	--	4.04113e-06	9.33471e-05	1.27874	up
novel miRNA	novel_miR_2885-5p	1.26029e-06	2.72064e-05	1.24968	up	5.55205e-09	2.27034e-07	1.93477	up
known miRNA	miR8167.2-3p	2.00145e-05	0.000295621	-2.77197	down	0.00138182	0.014987	-3.00723	--
known miRNA	miR397.6-5p	0.0172253	0.117904	2.47113	--	0.000722649	0.00888917	3.13637	up
known miRNA	miR482.9-5p	2.39305e-08	7.03557e-07	-3.08893	down	0.0196451	0.130928	-1.93424	--
novel miRNA	novel_miR_2358-5p	0.135905	0.536493	0.606993	--	0.0439143	0.243825	1.61609	--
novel miRNA	novel_miR_1761-3p	0.0775076	0.361429	0.747585	--	0.00016256	0.00239954	-1.63757	down
known miRNA	miR1151.3-5p	0.526289	0.991684	0.827463	--	0.0217081	0.141876	-2.15637	--
novel miRNA	novel_miR_1004-3p	0.732303	0.993074	0.44535	--	1.84356e-09	7.74807e-08	-4.31833	down
known miRNA	miR159.15-3p	5.50903e-10	2.07395e-08	1.34461	up	1.35005e-08	5.30551e-07	1.67101	up
known miRNA	miR160.6-5p	0.00484801	0.0402306	1.58946	--	0.000584753	0.00747467	2.8039	up
novel miRNA	novel_miR_933-5p	0.111222	0.462728	1.06912	--	0.009492	0.0719869	-1.62205	--
novel miRNA	novel_miR_1419-5p	0.876712	0.993074	-0.185058	--	8.0773e-05	0.00136547	-5.49511	down
known miRNA	miR167_1.14-5p	0.444946	0.972963	0.200771	--	4.13414e-06	9.40594e-05	1.82906	up
known miRNA	miR403.1-5p	9.91422e-07	2.18609e-05	1.97151	up	0.0140108	0.10167	-1.00577	--
known miRNA	miR2950.6-5p	2.04209e-17	1.37042e-15	1.64596	up	2.5768e-14	1.36796e-12	2.3052	up
novel miRNA	novel_miR_3271-5p	4.02738e-14	2.14354e-12	-3.41364	down	0.862244	0.996982	0.183224	--
novel miRNA	novel_miR_3310-3p	0.852497	0.993074	0.115918	--	0.00167306	0.0151728	-1.88848	--
novel miRNA	novel_miR_2347-5p	0.000443012	0.0053421	2.03491	up	0.495169	0.928808	0.437548	--
known miRNA	miR160.3-5p	0.00484801	0.0402306	1.58946	--	0.000584753	0.00747467	2.8039	up
novel miRNA	novel_miR_219-5p	0.730802	0.993074	0.11943	--	0.0462678	0.253131	1.46677	--
novel miRNA	novel_miR_2818-5p	0.747399	0.993074	-0.240513	--	2.04375e-06	5.02796e-05	-2.84591	down
novel miRNA	novel_miR_3244-3p	0.852497	0.993074	0.115918	--	0.00167306	0.0151728	-1.88848	--
novel miRNA	novel_miR_2046-3p	0.0484192	0.261769	-0.775682	--	0.0386894	0.220293	-0.900961	--
known miRNA	miR397.2-5p	0.0172253	0.117904	2.47113	--	0.000722649	0.00888917	3.13637	up
novel miRNA	novel_miR_992-5p	0.0840213	0.378648	0.687849	--	0.0178411	0.121867	1.80758	--
novel miRNA	novel_miR_2420-5p	0.729269	0.993074	-0.284147	--	3.56006e-07	9.7934e-06	-2.83481	down
novel miRNA	novel_miR_1275-5p	2.52774e-05	0.000362936	-1.49106	down	6.62462e-73	1.00231e-69	-5.34481	down
novel miRNA	novel_miR_3178-5p	0.111222	0.462728	1.06912	--	0.009492	0.0719869	-1.62205	--
known miRNA	miR393.5-5p	0.00999774	0.0734834	-3.40424	--	2.52755e-05	0.000484073	-5.76444	down
known miRNA	miR160.5-5p	0.00484801	0.0402306	1.58946	--	0.000584753	0.00747467	2.8039	up
known miRNA	miR476.3-3p	0.000463776	0.00550645	1.45807	up	0.00599479	0.0491605	1.63232	--
novel miRNA	novel_miR_1038-3p	2.53328e-12	1.13337e-10	-1.36848	down	0.673131	0.964281	-0.111159	--
known miRNA	miR478.1-3p	#N/A	#N/A	#N/A	--	0.00119491	0.0133424	-4.73114	--
novel miRNA	novel_miR_738-3p	0.000612352	0.00718757	2.93385	up	0.299714	0.84042	0.895393	--
known miRNA	miR7127.2-3p	0.00189107	0.0184156	0.792188	--	2.09942e-17	1.81509e-15	-2.36078	down
novel miRNA	novel_miR_753-3p	0.852497	0.993074	0.115918	--	0.00167306	0.0151728	-1.88848	--
novel miRNA	novel_miR_1569-5p	0.085405	0.383763	0.465561	--	2.18514e-06	5.33244e-05	-1.5837	down
novel miRNA	novel_miR_2671-5p	1.99285e-06	3.99143e-05	-4.20534	down	9.91618e-08	3.09344e-06	-4.59319	down
novel miRNA	novel_miR_1553	6.94596e-05	0.000952986	1.18347	up	3.29706e-06	7.73404e-05	3.18287	up
known miRNA	miR478.7-3p	#N/A	#N/A	#N/A	--	0.00119491	0.0133424	-4.73114	--
known miRNA	miR1314.9-5p	4.34205e-08	1.19678e-06	-1.1434	down	0.222099	0.718463	0.456737	--
known miRNA	miR160.1-5p	0.00178696	0.0176983	1.60338	--	0.000275751	0.00386307	2.60382	up
known miRNA	miR482.11-3p	2.03749e-12	9.24959e-11	1.40902	up	6.4387e-15	3.8967e-13	2.18941	up
novel miRNA	novel_miR_583-5p	1.23658e-13	6.25791e-12	-2.84029	down	0.483607	0.928808	-0.497936	--
known miRNA	miR171_1.3-3p	1.1477e-13	5.9049e-12	-2.51269	down	0.0545833	0.286255	-1.66306	--
novel miRNA	novel_miR_3167-5p	0.0190522	0.127303	0.611627	--	2.92309e-05	0.000529657	2.37451	up
known miRNA	miR2873.2-3p	0.00413882	0.035197	1.09195	--	0.00331936	0.0286165	1.63751	--
novel miRNA	novel_miR_3117-5p	0.730802	0.993074	0.11943	--	0.0462678	0.253131	1.46677	--
novel miRNA	novel_miR_3113-3p	0.866007	0.993074	-0.0791785	--	4.66503e-05	0.00082552	-2.15335	down
novel miRNA	novel_miR_2817-5p	0.000499233	0.00590472	-1.79891	down	0.840862	0.996982	-0.185071	--
novel miRNA	novel_miR_613-5p	0.47437	0.990775	-0.712654	--	0.000545416	0.00730279	-3.17393	down
novel miRNA	novel_miR_355-3p	0.852497	0.993074	0.115918	--	0.00167306	0.0151728	-1.88848	--
novel miRNA	novel_miR_783-3p	0.0186296	0.126395	0.6132	--	2.92309e-05	0.000529657	2.37451	up
known miRNA	miR8167.3-3p	2.00145e-05	0.000295621	-2.77197	down	0.00138182	0.014987	-3.00723	--
known miRNA	miR5185.3-3p	0.877393	0.993074	0.177001	--	1.65893e-05	0.000341492	-3.69021	down
known miRNA	miR166.6-3p	1.98588e-17	1.37042e-15	4.63051	up	8.15845e-11	3.74053e-09	2.64293	up
novel miRNA	novel_miR_2866-5p	6.50595e-09	2.0705e-07	-1.07267	down	0.00235501	0.0205961	-0.785386	--
novel miRNA	novel_miR_3305-5p	0.00221982	0.0210466	0.651971	--	9.68025e-16	6.50943e-14	2.27323	up
known miRNA	miR159.9-3p	2.00882e-10	8.05355e-09	1.3756	up	1.15769e-08	4.60944e-07	1.68132	up
novel miRNA	novel_miR_2144-3p	0.852497	0.993074	0.115918	--	0.00167306	0.0151728	-1.88848	--
known miRNA	miR2588.6-5p	0.000696486	0.00800987	1.61517	up	0.0111141	0.0832457	1.70868	--
novel miRNA	novel_miR_3161-5p	3.56976e-07	8.60925e-06	-1.41824	down	0.0553228	0.289131	0.76503	--
known miRNA	miR447.3-3p	0.000546161	0.00643512	-1.15381	down	0.0147825	0.106504	1.48861	--
novel miRNA	novel_miR_837-3p	1.02526e-08	3.19693e-07	-4.33985	down	0.0519361	0.275717	-2.87255	--
known miRNA	miR1314.10-3p	0.00772142	0.0592936	-0.751736	--	0.0501216	0.267941	0.922142	--
novel miRNA	novel_miR_2089-3p	1.05451e-09	3.78521e-08	-3.69986	down	0.309429	0.858234	-0.987054	--
known miRNA	miR4378.7-5p	0.000778873	0.00887225	-3.31677	down	0.97701	0.996982	-0.0431328	--
novel miRNA	novel_miR_230-3p	0.0237177	0.152535	-2.52188	--	0.00067917	0.00842282	-3.46316	down
known miRNA	miR478.2-3p	#N/A	#N/A	#N/A	--	0.00119491	0.0133424	-4.73114	--
novel miRNA	novel_miR_1912-3p	0.852497	0.993074	0.115918	--	0.00167306	0.0151728	-1.88848	--
novel miRNA	novel_miR_2630-3p	0.852497	0.993074	0.115918	--	0.00167306	0.0151728	-1.88848	--
novel miRNA	novel_miR_2403-5p	0.729269	0.993074	-0.284147	--	3.56006e-07	9.7934e-06	-2.83481	down
known miRNA	miR5048.1-3p	1.01333e-28	1.42188e-26	-3.86484	down	0.033687	0.199869	-1.40745	--
novel miRNA	novel_miR_622-5p	0.502078	0.990775	0.807572	--	0.0014102	0.0150256	-2.98849	--
novel miRNA	novel_miR_947-5p	1.32453e-05	0.000210765	4.52975	up	0.0115665	0.0855751	1.95833	--
novel miRNA	novel_miR_1848-5p	0.0146564	0.103297	0.631828	--	6.94841e-05	0.00120148	2.24013	up
known miRNA	miR1314.12-5p	0.00772142	0.0592936	-0.751736	--	0.0501216	0.267941	0.922142	--
novel miRNA	novel_miR_82-3p	2.70683e-06	5.13748e-05	-1.57203	down	0.736462	0.995419	-0.149102	--
novel miRNA	novel_miR_3137-3p	0.0026077	0.0238165	-1.64534	--	0.680495	0.968437	-0.409612	--
novel miRNA	novel_miR_1547p	0.00010774	0.00142744	0.785814	--	0.352763	0.896285	0.77455	--
novel miRNA	novel_miR_1000-5p	0.00412893	0.035197	-1.55955	--	0.00462357	0.0386489	-1.77973	--
novel miRNA	novel_miR_870-5p	2.89249e-10	1.13027e-08	-5.42281	down	0.556105	0.928808	0.818654	--
novel miRNA	novel_miR_458-3p	2.42946e-21	2.41927e-19	-7.81358	down	3.87396e-61	1.95377e-58	-11.4345	down
known miRNA	miR168.10-5p	0.0764218	0.357988	-0.551082	--	0.0304026	0.185481	1.09841	--
known miRNA	miR476.2-3p	0.000463776	0.00550645	1.45807	up	0.00599479	0.0491605	1.63232	--
known miRNA	miR1314.26-5p	1.07217e-06	2.33084e-05	-0.958914	--	0.0215828	0.141363	0.724996	--
novel miRNA	novel_miR_1132-5p	0.00122075	0.0129057	1.17626	--	1.34912e-06	3.45968e-05	2.36244	up
novel miRNA	novel_miR_436-5p	0.000443012	0.0053421	2.03491	up	0.495169	0.928808	0.437548	--
novel miRNA	novel_miR_2646-3p	0.852497	0.993074	0.115918	--	0.00167306	0.0151728	-1.88848	--
novel miRNA	novel_miR_2837-5p	1.10192e-05	0.000184871	-0.761457	--	0.0698825	0.346704	0.492247	--
novel miRNA	novel_miR_2168-3p	1.62709e-08	5.02281e-07	-6.23719	down	0.664162	0.962708	-0.693866	--
novel miRNA	novel_miR_1216-5p	0.000121465	0.00160241	-4.69699	down	0.371169	0.902487	-1.32933	--
novel miRNA	novel_miR_3272-5p	0.729269	0.993074	-0.284147	--	3.56006e-07	9.7934e-06	-2.83481	down
novel miRNA	novel_miR_3075-3p	3.52237e-09	1.18191e-07	-2.2043	down	2.49909e-07	7.56224e-06	-2.67028	down
known miRNA	miR167_1.6-3p	8.8957e-18	6.53834e-16	1.71782	up	1.57874e-12	7.58295e-11	2.02035	up
novel miRNA	novel_miR_1102-3p	2.03635e-14	1.14295e-12	1.4194	up	1.55786e-17	1.42851e-15	2.45329	up
known miRNA	miR477.22-3p	0.0107619	0.0781694	2.33156	--	0.0598924	0.306657	1.42034	--
novel miRNA	novel_miR_2518-3p	0.852497	0.993074	0.115918	--	0.00167306	0.0151728	-1.88848	--
novel miRNA	novel_miR_3377-5p	0.00248504	0.022968	1.05139	--	2.43391e-05	0.00046911	2.88451	up
novel miRNA	novel_miR_1189-5p	3.51534e-09	1.18191e-07	-4.23292	down	0.218079	0.711106	-1.74126	--
novel miRNA	novel_miR_236-3p	0.852497	0.993074	0.115918	--	0.00167306	0.0151728	-1.88848	--
known miRNA	miR167_1.7-3p	8.8957e-18	6.53834e-16	1.71782	up	1.57874e-12	7.58295e-11	2.02035	up
novel miRNA	novel_miR_166-3p	0.852497	0.993074	0.115918	--	0.00167306	0.0151728	-1.88848	--
novel miRNA	novel_miR_1631-5p	6.07639e-06	0.000107188	-1.80075	down	0.314273	0.867693	0.750701	--
novel miRNA	novel_miR_632-5p	1.91003e-05	0.000289033	-3.32034	down	0.0071515	0.0577078	-2.74735	--
novel miRNA	novel_miR_2004-3p	0.000172431	0.00223654	1.12594	up	0.0273392	0.170495	0.897495	--
known miRNA	miR159.3-3p	3.60716e-96	3.71177e-93	3.75092	up	1.39044e-25	1.75311e-23	2.96652	up
novel miRNA	novel_miR_3280-5p	0.760015	0.993074	-0.0784852	--	7.31419e-14	3.68879e-12	-2.06612	down
known miRNA	miR2619-3p	1.27464e-05	0.000205213	2.47098	up	0.113077	0.487422	1.03732	--
novel miRNA	novel_miR_2993-5p	0.0354888	0.209072	0.809699	--	0.00133201	0.0147643	2.53686	--
novel miRNA	novel_miR_2649-3p	0.282073	0.82147	1.10641	--	0.000480701	0.0065819	-2.67549	down
novel miRNA	novel_miR_661-3p	0.852497	0.993074	0.115918	--	0.00167306	0.0151728	-1.88848	--
known miRNA	miR169_2.5-3p	0.00394923	0.0340538	2.93607	--	0.925479	0.996982	0.0630936	--
known miRNA	miR169_2.6-3p	0.00394923	0.0340538	2.93607	--	0.950365	0.996982	0.0415258	--
novel miRNA	novel_miR_2564-3p	0.852497	0.993074	0.115918	--	0.00167306	0.0151728	-1.88848	--
known miRNA	miR166.18-3p	0.0291252	0.181028	-0.43005	--	0.000925194	0.0109361	0.900119	--
known miRNA	miR399.6-3p	4.90077e-19	4.08883e-17	-3.84465	down	9.24039e-34	1.99724e-31	-5.23059	down
novel miRNA	novel_miR_614-5p	1.38724e-15	8.56479e-14	-3.51452	down	0.594177	0.928808	-0.505362	--
novel miRNA	novel_miR_2672-5p	0.00010112	0.00135721	1.65905	up	0.947627	0.996982	0.0383896	--
known miRNA	miR166.19-3p	2.70211e-06	5.13748e-05	0.948115	--	2.91672e-07	8.3264e-06	1.45292	up
novel miRNA	novel_miR_1962-3p	0.852497	0.993074	0.115918	--	0.00167306	0.0151728	-1.88848	--
novel miRNA	novel_miR_398-3p	2.01903e-07	4.98619e-06	-2.89539	down	0.420472	0.928808	-0.853109	--
known miRNA	miR482.14-3p	2.03749e-12	9.24959e-11	1.40902	up	6.4387e-15	3.8967e-13	2.18941	up
novel miRNA	novel_miR_2706-5p	5.46145e-35	8.87342e-33	-4.65404	down	0.111318	0.485064	-1.20473	--
novel miRNA	novel_miR_2426-5p	4.02738e-14	2.14354e-12	-3.41364	down	0.862244	0.996982	0.183224	--
novel miRNA	novel_miR_3396-3p	0.852497	0.993074	0.115918	--	0.00167306	0.0151728	-1.88848	--
known miRNA	miR166.21-3p	0.0022526	0.0211361	0.647695	--	1.96016e-07	5.99135e-06	1.59182	up
novel miRNA	novel_miR_1705-3p	0.852497	0.993074	0.115918	--	0.00167306	0.0151728	-1.88848	--
novel miRNA	novel_miR_2925-5p	3.2149e-06	6.05147e-05	-4.81091	down	0.731835	0.993529	-0.475108	--
known miRNA	miR5267.5-3p	0.865062	0.993074	-0.0811602	--	0.000112734	0.00176846	-1.89304	down
known miRNA	miR477.8-5p	0.552441	0.993074	0.183217	--	0.00831669	0.0651977	-0.903552	--
novel miRNA	novel_miR_677-3p	0.811731	0.993074	0.316117	--	0.000601711	0.00752387	-3.29961	down
known miRNA	miR319.2-3p	1.16633e-46	2.4003e-44	2.67304	up	1.35491e-17	1.32257e-15	2.50928	up
known miRNA	miR1428-5p	0.732303	0.993074	0.44535	--	1.29934e-05	0.000273043	-4.40201	down
novel miRNA	novel_miR_1030-3p	1.72148e-05	0.000261783	2.32028	up	0.817411	0.996982	0.145211	--
novel miRNA	novel_miR_2020-5p	0.00223625	0.0210466	0.788242	--	1.73314e-08	6.16999e-07	3.20889	up
novel miRNA	novel_miR_393-3p	0.813983	0.993074	0.234036	--	4.68349e-08	1.58529e-06	-4.81969	down
novel miRNA	novel_miR_24-5p	2.67677e-05	0.000382555	1.9029	up	0.00110681	0.0129313	-1.43724	--
novel miRNA	novel_miR_1325-5p	9.03086e-96	6.96957e-93	-11.9937	down	0.0484233	0.262127	-2.38347	--
novel miRNA	novel_miR_2621-3p	0.60586	0.993074	-0.543157	--	1.32286e-05	0.000276067	-3.63717	down
novel miRNA	novel_miR_461-3p	0.852497	0.993074	0.115918	--	0.00167306	0.0151728	-1.88848	--
known miRNA	miR159.10-3p	5.71838e-10	2.12682e-08	1.35109	up	2.14408e-08	7.45744e-07	1.65182	up
known miRNA	miR399.8-3p	6.85466e-19	5.42573e-17	-3.83707	down	9.24039e-34	1.99724e-31	-5.23059	down
novel miRNA	novel_miR_2451-5p	0.109092	0.462728	-0.453539	--	0.0672986	0.338844	-0.696504	--
novel miRNA	novel_miR_2412-3p	4.75761e-70	1.83584e-67	4.10991	up	7.6897e-33	1.45431e-30	8.71686	up
novel miRNA	novel_miR_1435-5p	0.0146564	0.103297	0.631828	--	6.94841e-05	0.00120148	2.24013	up
known miRNA	miR2950.7-5p	2.04209e-17	1.37042e-15	1.64596	up	2.5768e-14	1.36796e-12	2.3052	up
known miRNA	miR477.25-3p	1.64033e-06	3.37579e-05	3.7422	up	1.90954e-05	0.000385218	2.82196	up
novel miRNA	novel_miR_2262-5p	0.00248504	0.022968	1.05139	--	2.43391e-05	0.00046911	2.88451	up
novel miRNA	novel_miR_1238-3p	1.42374e-06	3.01034e-05	-5.56172	down	0.963789	0.996982	0.0721307	--
novel miRNA	novel_miR_1057-3p	0.852497	0.993074	0.115918	--	0.00167306	0.0151728	-1.88848	--
novel miRNA	novel_miR_796-3p	0.852497	0.993074	0.115918	--	0.00167306	0.0151728	-1.88848	--
novel miRNA	novel_miR_2931-3p	0.852497	0.993074	0.115918	--	0.00167306	0.0151728	-1.88848	--
novel miRNA	novel_miR_1873-3p	0.165094	0.619253	0.512448	--	0.0113327	0.0846731	-1.11591	--
known miRNA	miR5642-5p	0.317554	0.862172	0.609465	--	3.41577e-05	0.000611604	-2.36468	down
novel miRNA	novel_miR_2620-5p	0.716493	0.993074	-0.46083	--	0.00624233	0.0508372	-2.69518	--
novel miRNA	novel_miR_3184	0.0840213	0.378648	0.687849	--	0.0178411	0.121867	1.80758	--
known miRNA	miR482.33-3p	6.79332e-07	1.5534e-05	1.44393	up	2.02163e-05	0.000394674	1.52671	up
known miRNA	miR396.3-5p	0.00104179	0.0114857	0.675999	--	0.000130563	0.00200012	1.03989	up
known miRNA	miR858-3p	0.000697977	0.00800987	2.68735	up	2.55642e-05	0.000486524	5.61381	up
novel miRNA	novel_miR_1944-5p	0.417275	0.942322	1.01226	--	0.00065107	0.00810756	-3.6055	down
known miRNA	miR823.2-3p	2.76468e-12	1.21922e-10	-3.44215	down	8.98248e-07	2.3843e-05	-3.09468	down
novel miRNA	novel_miR_2584-5p	0.0873282	0.388447	0.415048	--	4.26181e-06	9.62405e-05	1.48355	up
known miRNA	miR390.3-5p	1.96496e-19	1.83813e-17	2.45656	up	6.20883e-31	1.10517e-28	4.36946	up
known miRNA	miR160.2-5p	0.00178696	0.0176983	1.60338	--	0.000275751	0.00386307	2.60382	up
known miRNA	miR6108.3-50	0.116814	0.480806	-1.88294	--	2.77242e-14	1.44644e-12	-4.80953	down
novel miRNA	novel_miR_914-3p	6.54616e-07	1.53091e-05	1.87768	up	0.0989633	0.44897	0.816809	--
known miRNA	miR395.4-3p	1.38253e-07	3.46982e-06	-2.41629	down	0.226679	0.724413	-1.25584	--
known miRNA	miR2118.3-3p	1.18735e-05	0.000196008	2.50642	up	0.000582366	0.00747467	1.48887	up
known miRNA	miR8167.4-3p	2.00145e-05	0.000295621	-2.77197	down	0.00138182	0.014987	-3.00723	--
novel miRNA	novel_miR_1391-5p	9.39369e-08	2.41653e-06	-5.99006	down	#N/A	#N/A	#N/A	--
known miRNA	miR477.10-3p	1.64033e-06	3.37579e-05	3.7422	up	1.90954e-05	0.000385218	2.82196	up
novel miRNA	novel_miR_66-5p	4.18466e-09	1.38904e-07	-2.32813	down	0.00134408	0.0148391	-1.77458	--
known miRNA	miR6297-3p	0.0331013	0.197833	-1.1525	--	0.00787108	0.0625142	-1.3441	--
known miRNA	miR408.2-5p	0.542006	0.993074	0.78142	--	0.363294	0.902487	-0.643549	--
known miRNA	miR477.11-3p	0.0107619	0.0781694	2.33156	--	0.0598924	0.306657	1.42034	--
novel miRNA	novel_miR_155-3p	0.852497	0.993074	0.115918	--	0.00167306	0.0151728	-1.88848	--
novel miRNA	novel_miR_1778-3p	2.50096e-05	0.00036077	-2.65527	down	0.198753	0.664722	-1.39441	--
novel miRNA	novel_miR_140-5p	0.532931	0.991684	0.192421	--	0.000595306	0.00747467	2.41528	up
known miRNA	miR1863.4-5p	0.0490104	0.26361	-2.66936	--	0.0947446	0.431773	-2.0132	--
novel miRNA	novel_miR_2243-3p	5.37632e-07	1.27667e-05	-2.92566	down	0.561394	0.928808	0.724902	--
known miRNA	miR160.4-5p	0.00484801	0.0402306	1.58946	--	0.000584753	0.00747467	2.8039	up
novel miRNA	novel_miR_3455-3p	0.0108687	0.0786944	2.8118	--	0.000365523	0.00505056	2.86396	up
known miRNA	miR397.7-5p	0.000176001	0.00227329	-0.630787	--	1.07858e-07	3.33039e-06	1.36168	up
novel miRNA	novel_miR_1575-3p	0.852497	0.993074	0.115918	--	0.00167306	0.0151728	-1.88848	--
novel miRNA	novel_miR_1624	0.593085	0.993074	0.190994	--	0.0159894	0.114221	1.98524	--
novel miRNA	novel_miR_1632-5p	2.36517e-06	4.6505e-05	-2.02091	down	0.393289	0.920822	0.734	--
novel miRNA	novel_miR_960-5p	0.264847	0.801051	0.256096	--	0.0688497	0.344932	0.850179	--
novel miRNA	novel_miR_3057-5p	0.0190522	0.127303	0.611627	--	2.92309e-05	0.000529657	2.37451	up
novel miRNA	novel_miR_1084-3p	7.12558e-08	1.89626e-06	1.20426	up	0.11929	0.506273	0.456101	--
novel miRNA	novel_miR_131-5p	0.0840213	0.378648	0.687849	--	0.0178411	0.121867	1.80758	--
known miRNA	miR160.11-5p	0.0122435	0.0874899	1.23584	--	1.85738e-10	8.3887e-09	-2.06127	down
known miRNA	miR1314.28-5p	9.66732e-07	2.14698e-05	-0.964331	--	0.0220279	0.142679	0.722911	--
known miRNA	miR478.4-3p	#N/A	#N/A	#N/A	--	0.00119491	0.0133424	-4.73114	--
novel miRNA	novel_miR_1267-5p	0.111222	0.462728	1.06912	--	0.009492	0.0719869	-1.62205	--
novel miRNA	novel_miR_3032-3p	3.40447e-09	1.16773e-07	1.1835	up	1.64352e-19	1.77617e-17	2.80338	up
novel miRNA	novel_miR_2813-5p	0.0132479	0.0942309	1.32983	--	0.00088484	0.0106251	-1.53264	--
novel miRNA	novel_miR_3427-3p	0.852497	0.993074	0.115918	--	0.00167306	0.0151728	-1.88848	--
novel miRNA	novel_miR_2326-5p	1.104e-19	1.06501e-17	1.7628	up	3.43991e-17	2.73925e-15	2.14632	up
known miRNA	miR851-3p	0.0338311	0.201615	-0.76782	--	7.83329e-06	0.000174291	-1.77808	down
novel miRNA	novel_miR_1478-5p	0.0628713	0.314051	-0.401991	--	0.00167473	0.0151728	0.846114	--
novel miRNA	novel_miR_73-3p	0.194137	0.672527	0.513768	--	0.00880711	0.0686864	-1.20307	--
known miRNA	miR2119.2-3p	0.000641206	0.00746944	-1.85536	down	0.180938	0.62861	-1.13143	--
known miRNA	miR5048.2-3p	1.01333e-28	1.42188e-26	-3.86484	down	0.033687	0.199869	-1.40745	--
novel miRNA	novel_miR_3013-5p	1.283e-05	0.000205213	1.18339	up	0.00140349	0.0150069	1.12373	--
known miRNA	miR2950.1-3p	1.54555e-10	6.2778e-09	1.47478	up	1.27292e-14	7.13304e-13	2.9522	up
known miRNA	miR167_1.9-5p	4.36912e-09	1.43484e-07	-1.45152	down	2.36492e-16	1.70387e-14	-2.36472	down
novel miRNA	novel_miR_1551-3p	0.852497	0.993074	0.115918	--	0.00167306	0.0151728	-1.88848	--
novel miRNA	novel_miR_3080-5p	0.159763	0.605884	0.67146	--	0.0223662	0.14339	2.53269	--
known miRNA	miR166.8-3p	4.44516e-06	7.93192e-05	0.952606	--	5.31381e-08	1.73579e-06	1.53823	up
novel miRNA	novel_miR_1509-3p	3.74452e-08	1.07031e-06	-2.98766	down	4.7313e-05	0.000832378	-2.83587	down
novel miRNA	novel_miR_1321-5p	#N/A	#N/A	#N/A	--	0.000763287	0.00931334	-4.87331	down
known miRNA	miR838.3-5p	2.8732e-163	8.86957e-160	7.2943	up	2.8679e-81	8.67826e-78	6.97457	up
novel miRNA	novel_miR_2221-3p	8.50452e-07	1.9304e-05	4.90691	up	3.84438e-10	1.68595e-08	4.81414	up
novel miRNA	novel_miR_2789-3p	0.00106634	0.0117146	-0.843354	--	0.0215202	0.141258	0.927427	--
novel miRNA	novel_miR_1875-5p	0.0206746	0.135037	0.94213	--	1.59648e-05	0.000330886	2.72814	up
novel miRNA	novel_miR_1945-3p	3.3473e-08	9.65713e-07	1.28445	up	0.00227344	0.0200567	0.992735	--
novel miRNA	novel_miR_841-5p	0.0190522	0.127303	0.611627	--	2.92309e-05	0.000529657	2.37451	up
novel miRNA	novel_miR_1379-5p	0.532931	0.991684	0.192421	--	0.000595306	0.00747467	2.41528	up
known miRNA	miR398.14-3p	0.218685	0.729513	-0.765934	--	9.3981e-07	2.45161e-05	1.85712	up
novel miRNA	novel_miR_1205-5p	0.00107106	0.0117247	1.68503	--	0.0341334	0.201277	1.98688	--
known miRNA	miR395.5-5p	1.38253e-07	3.46982e-06	-2.41629	down	0.226679	0.724413	-1.25584	--
known miRNA	miR477.28-5p	0.178734	0.640799	-1.12116	--	1.104e-06	2.85532e-05	-5.02995	down
novel miRNA	novel_miR_698-3p	0.992196	0.996716	0.00898159	--	0.000541982	0.00728905	-2.27759	down
novel miRNA	novel_miR_2774-5p	0.532931	0.991684	0.192421	--	0.000595306	0.00747467	2.41528	up
known miRNA	miR396.8-3p	0.00103471	0.0114857	0.676649	--	0.000130874	0.00200012	1.03978	up
novel miRNA	novel_miR_3388-5p	0.642554	0.993074	0.416913	--	0.00781291	0.0622155	-1.93508	--
novel miRNA	novel_miR_2018-5p	6.14733e-10	2.25914e-08	-6.66465	down	0.371169	0.902487	-1.32933	--
known miRNA	miR166.9-3p	4.44516e-06	7.93192e-05	0.952606	--	5.31381e-08	1.73579e-06	1.53823	up
known miRNA	miR2600.45-5p	0.000262586	0.00328179	1.38194	up	0.104475	0.467667	0.974298	--
novel miRNA	novel_miR_3237-3p	2.84129e-14	1.56626e-12	-1.89358	down	0.631391	0.945837	-0.18713	--
known miRNA	miR2950.3-5p	0.323508	0.866902	0.545318	--	0.000590306	0.00747467	3.39679	up
novel miRNA	novel_miR_1519-3p	0.799665	0.993074	0.34483	--	0.0005678	0.00747467	-4.40498	down
novel miRNA	novel_miR_2802-5p	8.16289e-08	2.13549e-06	-2.33541	down	0.878348	0.996982	-0.135143	--
known miRNA	miR166.23-3p	0.0291252	0.181028	-0.43005	--	0.000925194	0.0109361	0.900119	--
novel miRNA	novel_miR_2250-3p	0.987858	0.994948	-0.0148723	--	0.000185058	0.00270524	-4.01204	down
novel miRNA	novel_miR_3390-3p	2.42946e-21	2.41927e-19	-7.81358	down	3.87396e-61	1.95377e-58	-11.4345	down
novel miRNA	novel_miR_1714	0.0840213	0.378648	0.687849	--	0.0178411	0.121867	1.80758	--
novel miRNA	novel_miR_404-5p	0.111222	0.462728	1.06912	--	0.009492	0.0719869	-1.62205	--
novel miRNA	novel_miR_2723-5p	0.747399	0.993074	-0.240513	--	2.04375e-06	5.02796e-05	-2.84591	down
novel miRNA	novel_miR_441-5p	9.39369e-08	2.41653e-06	-5.99006	down	#N/A	#N/A	#N/A	--
novel miRNA	novel_miR_2405-3p	0.000332055	0.00410021	1.96334	up	0.00238358	0.0207859	2.36223	--
novel miRNA	novel_miR_2590-3p	1.30594e-07	3.33178e-06	1.45768	up	0.00179936	0.0162533	1.07931	--
known miRNA	miR478.5-3p	#N/A	#N/A	#N/A	--	0.00119491	0.0133424	-4.73114	--
known miRNA	miR1314.16-5p	0.00772142	0.0592936	-0.751736	--	0.0501216	0.267941	0.922142	--
known miRNA	miR482.18-3p	0.0683849	0.333008	0.538093	--	8.4171e-05	0.00137255	1.26496	up
known miRNA	miR5565.2-3p	0.0825122	0.378477	0.58367	--	0.00233044	0.0204997	2.43848	--
known miRNA	miR166.24-3p	4.42493e-06	7.93192e-05	0.95306	--	5.33473e-08	1.73579e-06	1.53807	up
novel miRNA	novel_miR_2872-5p	5.47563e-05	0.00075461	-4.0818	down	0.059011	0.303686	-3.00222	--
novel miRNA	novel_miR_2410-3p	0.00689975	0.0546141	-2.27654	--	2.12599e-14	1.16968e-12	-3.78027	down
novel miRNA	novel_miR_1576-5p	1.283e-05	0.000205213	1.18339	up	0.00140349	0.0150069	1.12373	--
novel miRNA	novel_miR_599-3p	0.852497	0.993074	0.115918	--	0.00167306	0.0151728	-1.88848	--
novel miRNA	novel_miR_3255-5p	0.0206908	0.135037	0.602388	--	3.08092e-05	0.000554933	2.37205	up
novel miRNA	novel_miR_3018-5p	0.0200519	0.132266	2.44942	--	0.022309	0.143327	-1.74607	--
known miRNA	miR166.25-3p	2.7127e-06	5.13748e-05	0.948226	--	2.9096e-07	8.3264e-06	1.45307	up
novel miRNA	novel_miR_369-5p	6.45203e-12	2.72841e-10	1.17733	up	7.21809e-16	4.96408e-14	2.29895	up
known miRNA	miR478.8-3p	#N/A	#N/A	#N/A	--	0.00119491	0.0133424	-4.73114	--
known miRNA	miR166.10-3p	2.7127e-06	5.13748e-05	0.948226	--	2.9096e-07	8.3264e-06	1.45307	up
novel miRNA	novel_miR_339-5p	0.0840213	0.378648	0.687849	--	0.0178411	0.121867	1.80758	--
known miRNA	miR168.5-3p	0.320787	0.862603	0.333786	--	0.000211389	0.00304602	1.32923	up
novel miRNA	novel_miR_3149-3p	0.0668283	0.327529	-2.49032	--	2.20778e-06	5.3446e-05	-5.42681	down
novel miRNA	novel_miR_751-5p	1.49755e-05	0.000229996	-3.76624	down	0.000939074	0.0110141	-4.2614	--
novel miRNA	novel_miR_2146-5p	0.51109	0.990775	-0.157722	--	0.00361186	0.0308742	1.51761	--
known miRNA	miR476.4-3p	0.000463776	0.00550645	1.45807	up	0.00599479	0.0491605	1.63232	--
novel miRNA	novel_miR_2511-5p	6.50595e-09	2.0705e-07	-1.07267	down	0.00235501	0.0205961	-0.785386	--
known miRNA	miR5559.5-3p	0.0546591	0.284541	-0.49984	--	0.0672217	0.338844	0.673432	--
novel miRNA	novel_miR_343-3p	0.473805	0.990775	-0.384528	--	0.000485819	0.00662203	-2.03238	down
known miRNA	miR815.2-3p	0.320464	0.862603	-1.22714	--	8.36515e-07	2.24008e-05	-4.1668	down
novel miRNA	novel_miR_2434-5p	0.111222	0.462728	1.06912	--	0.009492	0.0719869	-1.62205	--
novel miRNA	novel_miR_780-3p	1.14832e-05	0.000190585	3.17048	up	7.08274e-05	0.00121087	2.71573	up
novel miRNA	novel_miR_3087-3p	1.49575e-05	0.000229996	-3.463	down	0.488675	0.928808	1.09239	--
novel miRNA	novel_miR_2979-3p	0.852497	0.993074	0.115918	--	0.00167306	0.0151728	-1.88848	--
novel miRNA	novel_miR_240-5p	0.96629	0.993074	-0.0138784	--	1.14008e-48	4.92841e-46	-5.04566	down
known miRNA	miR166.26-3p	0.26595	0.801051	0.218148	--	1.03526e-05	0.000220613	1.19947	up
known miRNA	miR7127.3-3p	0.203449	0.696281	0.943581	--	2.47376e-17	2.07933e-15	-4.19346	down
novel miRNA	novel_miR_3441-5p	0.120016	0.490066	0.603582	--	0.017957	0.122108	1.55853	--
known miRNA	miR1033.1-5p	0.00347416	0.0308182	-0.767716	--	0.101757	0.458893	0.664162	--
novel miRNA	novel_miR_1858-3p	0.725784	0.993074	-0.347357	--	1.64187e-19	1.77617e-17	-5.43368	down
known miRNA	miR7127.6-3p	0.208726	0.704993	0.904469	--	2.10005e-18	2.11825e-16	-4.09359	down
novel miRNA	novel_miR_3413-3p	1.52881e-06	3.18881e-05	-1.92989	down	0.000244104	0.00345168	-2.01031	down
known miRNA	miR535.2-5p	5.46749e-08	1.48054e-06	-3.16404	down	0.0931708	0.430666	-2.08036	--
known miRNA	miR2588.9-5p	0.000696486	0.00800987	1.61517	up	0.0111141	0.0832457	1.70868	--
known miRNA	miR319.3-3p	3.1093e-37	5.33245e-35	2.37416	up	1.10819e-16	8.17895e-15	2.44218	up
novel miRNA	novel_miR_1942-3p	1.76738e-07	4.39992e-06	-3.08814	down	0.0258045	0.162001	-2.05502	--
novel miRNA	novel_miR_2642-5p	0.599182	0.993074	0.169639	--	1.8391e-05	0.000376021	3.04216	up
known miRNA	miR477.14-3p	0.0107619	0.0781694	2.33156	--	0.0598924	0.306657	1.42034	--
novel miRNA	novel_miR_2344-3p	0.852497	0.993074	0.115918	--	0.00167306	0.0151728	-1.88848	--
known miRNA	miR478.6-3p	#N/A	#N/A	#N/A	--	0.00119491	0.0133424	-4.73114	--
known miRNA	miR162_2.3-3p	3.25237e-06	6.08489e-05	-0.841983	--	0.0205333	0.135663	0.640785	--
known miRNA	miR396.14-5p	0.00111937	0.0120822	0.673144	--	0.000155088	0.00230048	1.02931	up
novel miRNA	novel_miR_1971-3p	0.0484192	0.261769	-0.775682	--	0.0386894	0.220293	-0.900961	--
