# Supplementary material for: Screening and identification of miRNAs related to sexual differentiation of strobili in Ginkgo biloba by integration analysis of small RNA, RNA, and degradome sequencing
Source: BMC Plant Biol. 2020 Aug 25;20:387. doi: 10.1186/s12870-020-02598-8 (PMC7446137; doi:10.1186/s12870-020-02598-8)
Supplement: Supplementary file 6 — Additional file 6: Table S4 Integrated information of combined analysis of small RNA, transcriptome and degradome sequencing. [file 12870_2020_2598_MOESM6_ESM.xlsx]

## Sheet: Table S3
Table S4 Integrate informatioin of combined analysis of small RNA, transcriptome and degradome sequencing
#SmallRNA	Target	CleavageSite	P-value	#miRNA_ID	miRNA_Seq	miRNA_Length	MB-1	MB-2	MS-1	MS-2	FB-1	FB-2	OS-1	OS-2	MB _vs_ FB_FDR	MB _vs_ FB_log2FC	MB _vs_ FB_regulated	MS _vs_ OS_FDR	MS _vs_ OS_log2FC	MS _vs_ OS_regulated	#ID	gene_name	MB-1_FPKM	MB-1_count	MB-2_FPKM	MB-2_count	MS-1_FPKM	MS-1_count	MS-2_FPKM	MS-2_count	FB-1_FPKM	FB-1_count	FB-2_FPKM	FB-2_count	OS-1_FPKM	OS-1_count	OS-2_FPKM	OS-2_count	MB _vs_ FB_DESeq_FDR	MB _vs_ FB_DESeq_log2FC	MB _vs_ FB_DESeq_(FDR_0.01_FC_2)_regulated	MS _vs_ OS_DESeq_FDR	MS _vs_ OS_DESeq_log2FC	MS _vs_ OS_DESeq_(FDR_0.01_FC_2)_regulated	COG_class	COG_class_annotation	GO_annotation	KEGG_annotation	KEGG_pathway_annotation
novel_miR_1582	gene.Gb_26668	212	0.00619822	novel_miR_1582-5p	UAGAAUGCCAAAAGUCUGCUGC	22	591.793	516.888	354.07	221.108	2293.67	2004.26	1625.99	1671.42	1.3291e-19	1.85388	down	9.77144e-19	3.1383	down	gene.Gb_26668	gene.Gb_26668	10.7113	681	12.7605	939	0.952399	63	0.439546	30	32.2453	2271	31.8477	2145	41.5269	2752	48.3693	2871	9.9031e-08	1.38469	up	9.75302e-49	5.68136	up	--	--	Cellular Component: cytoplasm (GO:0005737);; Biological Process: response to UV (GO:0009411);; Cellular Component: plant-type cell wall (GO:0009505);; Biological Process: flavonoid biosynthetic process (GO:0009813);; Molecular Function: pectinesterase activity (GO:0030599);; Biological Process: cell wall modification (GO:0042545);; Molecular Function: aspartyl esterase activity (GO:0045330);;	K01051|0|tcc:TCM_037769|K01051 pectinesterase [EC:3.1.1.11] | (RefSeq) Pectin lyase-like superfamily protein isoform 1	Pentose and glucuronate interconversions (ko00040);; Starch and sucrose metabolism (ko00500)
novel_miR_1089	gene.Gb_39686	1388	0.0268349	miR167_1.4-5p	UGAAGCUGCCAGCAUGAUCU	20	195.664	192.046	83.8587	103.557	243.877	219.037	245.547	212.101	--	--	--	7.73404e-05	1.9354	up	gene.Gb_39686	gene.Gb_39686	0.059745	4	12.8174	963	8.00906	539	18.7367	1301	0.087773	7	14.4687	995	19.4247	1314	9.12578	553	0.996742	0.153154	normal	0.861211	-0.227736	normal	--	--	Molecular Function: DNA binding (GO:0003677);; Cellular Component: nucleus (GO:0005634);; Biological Process: regulation of transcription, DNA-templated (GO:0006355);; Biological Process: response to hormone (GO:0009725);; Molecular Function: protein dimerization activity (GO:0046983);;	--	--
novel_miR_1471	gene.Gb_39686	1388	0.0268349	miR167_1.3-5p	UGAAGCUGCCAGCAUGAUCU	20	195.664	192.046	83.8587	103.557	243.877	219.037	245.547	212.101	--	--	--	7.73404e-05	1.9354	down	gene.Gb_39686	gene.Gb_39686	0.059745	4	12.8174	963	8.00906	539	18.7367	1301	0.087773	7	14.4687	995	19.4247	1314	9.12578	553	0.996742	0.153154	normal	0.861211	-0.227736	normal	--	--	Molecular Function: DNA binding (GO:0003677);; Cellular Component: nucleus (GO:0005634);; Biological Process: regulation of transcription, DNA-templated (GO:0006355);; Biological Process: response to hormone (GO:0009725);; Molecular Function: protein dimerization activity (GO:0046983);;	--	--
novel_miR_2402	gene.Gb_39686	1388	0.0268349	miR167_1.14-5p	UGAAGCUGCCAGCAUGAUCU	20	199.265	199.537	99.3881	125.948	263.632	229.774	265.057	244.039	--	--	--	9.40594e-05	1.82906	down	gene.Gb_39686	gene.Gb_39686	0.059745	4	12.8174	963	8.00906	539	18.7367	1301	0.087773	7	14.4687	995	19.4247	1314	9.12578	553	0.996742	0.153154	normal	0.861211	-0.227736	normal	--	--	Molecular Function: DNA binding (GO:0003677);; Cellular Component: nucleus (GO:0005634);; Biological Process: regulation of transcription, DNA-templated (GO:0006355);; Biological Process: response to hormone (GO:0009725);; Molecular Function: protein dimerization activity (GO:0046983);;	--	--
novel_miR_2553	gene.Gb_39686	1388	0.0268349	miR167_1.5-5p	UGAAGCUGCCAGCAUGAUCU	20	199.265	199.537	99.3881	125.948	263.632	229.774	265.057	244.039	--	--	--	9.40594e-05	1.82906	down	gene.Gb_39686	gene.Gb_39686	0.059745	4	12.8174	963	8.00906	539	18.7367	1301	0.087773	7	14.4687	995	19.4247	1314	9.12578	553	0.996742	0.153154	normal	0.861211	-0.227736	normal	--	--	Molecular Function: DNA binding (GO:0003677);; Cellular Component: nucleus (GO:0005634);; Biological Process: regulation of transcription, DNA-templated (GO:0006355);; Biological Process: response to hormone (GO:0009725);; Molecular Function: protein dimerization activity (GO:0046983);;	--	--
novel_miR_2791	gene.Gb_11509	2961	0.0108217	miR3709-3p	AACAAGAUGCAUCAAAUU	18	13.2043	4.76709	0	5.59768	0.681219	1.43162	4.03639	0	--	--	--	--	--	--	gene.Gb_11509	gene.Gb_11509	9.59904	1244	12.9671	1947	5.25714	708	5.61619	780	11.1608	1604	9.67804	1330	11.6087	1570	11.0321	1336	0.589001	-0.172024	normal	0.045061	0.733193	normal	[S]	Function unknown	--	--	--
novel_miR_1625	gene.Gb_17471	846	0.0473331	miR5304.1-3p	UUCAUGGUGCAUUGCGAACAG	21	2.40078	2.04304	3.10588	11.1954	2.72488	3.57904	4.03639	3.27569	--	--	--	--	--	--	gene.Gb_17471	gene.Gb_17471	1555.65	82389	1475.01	90333	663.743	36509	619.908	35172	1714.74	100735	1770.11	99218	1318.83	72748	1357.7	67216	0.713423	0.128471	normal	0.214314	0.734266	normal	[J]	Translation, ribosomal structure and biogenesis	Molecular Function: translation elongation factor activity (GO:0003746);; Molecular Function: GTPase activity (GO:0003924);; Molecular Function: GTP binding (GO:0005525);; Cellular Component: nucleolus (GO:0005730);; Cellular Component: mitochondrion (GO:0005739);; Cellular Component: vacuole (GO:0005773);; Cellular Component: plasma membrane (GO:0005886);; Biological Process: obsolete GTP catabo…	K03231|0|pop:POPTR_0006s13310g|K03231 elongation factor 1-alpha | (RefSeq) hypothetical protein	RNA transport (ko03013)
novel_miR_1802	gene.Gb_17471	846	0.0473331	miR5304.3-5p	UUCAUGGUGCAUUGCGAACAG	21	4.80157	6.12911	9.31764	13.9942	7.49341	10.0213	7.40006	6.55139	--	--	--	--	--	--	gene.Gb_17471	gene.Gb_17471	1555.65	82389	1475.01	90333	663.743	36509	619.908	35172	1714.74	100735	1770.11	99218	1318.83	72748	1357.7	67216	0.713423	0.128471	normal	0.214314	0.734266	normal	[J]	Translation, ribosomal structure and biogenesis	Molecular Function: translation elongation factor activity (GO:0003746);; Molecular Function: GTPase activity (GO:0003924);; Molecular Function: GTP binding (GO:0005525);; Cellular Component: nucleolus (GO:0005730);; Cellular Component: mitochondrion (GO:0005739);; Cellular Component: vacuole (GO:0005773);; Cellular Component: plasma membrane (GO:0005886);; Biological Process: obsolete GTP catabo…	K03231|0|pop:POPTR_0006s13310g|K03231 elongation factor 1-alpha | (RefSeq) hypothetical protein	RNA transport (ko03013)
novel_miR_260	gene.Gb_17471	846	0.0473331	miR5304.2-3p	UUCAUGGUGCAUUGCGAACAG	21	4.80157	6.12911	9.31764	13.9942	7.49341	10.0213	7.40006	6.55139	--	--	--	--	--	--	gene.Gb_17471	gene.Gb_17471	1555.65	82389	1475.01	90333	663.743	36509	619.908	35172	1714.74	100735	1770.11	99218	1318.83	72748	1357.7	67216	0.713423	0.128471	normal	0.214314	0.734266	normal	[J]	Translation, ribosomal structure and biogenesis	Molecular Function: translation elongation factor activity (GO:0003746);; Molecular Function: GTPase activity (GO:0003924);; Molecular Function: GTP binding (GO:0005525);; Cellular Component: nucleolus (GO:0005730);; Cellular Component: mitochondrion (GO:0005739);; Cellular Component: vacuole (GO:0005773);; Cellular Component: plasma membrane (GO:0005886);; Biological Process: obsolete GTP catabo…	K03231|0|pop:POPTR_0006s13310g|K03231 elongation factor 1-alpha | (RefSeq) hypothetical protein	RNA transport (ko03013)
novel_miR_1478	gene.Gb_26264	226	0.0104372	novel_miR_1478-5p	UGGAGAAAAUGGGAAUGUGAAU	22	286651	354829	166879	178546	275110	250533	166271	223881	--	--	--	--	--	--	gene.Gb_26264	gene.Gb_26264	0.828715	133	0.775982	144	0.752523	126	0.553096	96	2.57892	458	2.89862	493	4.97816	831	2.41368	361	0.000100477	1.69576	up	0.0298696	2.15972	normal	--	--	--	--	--
novel_miR_1640	gene.Gb_39627	227	0.0135087	miR319.5-3p	UUGGACUGAAGGGAGCUCCC	20	244.88	200.218	80.7529	89.5628	104.227	98.0657	75.346	86.8059	0.00021086	-1.21034	up	--	--	--	gene.Gb_39627	gene.Gb_39627	12.5044	803	14.6792	1093	8.08054	539	9.91734	682	57.9128	4124	75.1099	5114	49.2064	3297	57.2537	3436	1.03004e-14	2.22164	up	6.09367e-12	2.24142	up	--	--	Molecular Function: DNA binding (GO:0003677);; Molecular Function: transcription factor activity, sequence-specific DNA binding (GO:0003700);; Cellular Component: nucleus (GO:0005634);; Biological Process: regulation of transcription, DNA-templated (GO:0006355);; Biological Process: ethylene-activated signaling pathway (GO:0009873);;	--	--
novel_miR_663	gene.Gb_39627	227	0.0135087	miR319.4-3p	UUGGACUGAAGGGAGCUCCC	20	697.428	592.481	167.717	159.534	123.301	108.087	78.037	84.3491	5.04597e-26	-2.54845	down	--	--	--	gene.Gb_39627	gene.Gb_39627	12.5044	803	14.6792	1093	8.08054	539	9.91734	682	57.9128	4124	75.1099	5114	49.2064	3297	57.2537	3436	1.03004e-14	2.22164	up	6.09367e-12	2.24142	up	--	--	Molecular Function: DNA binding (GO:0003677);; Molecular Function: transcription factor activity, sequence-specific DNA binding (GO:0003700);; Cellular Component: nucleus (GO:0005634);; Biological Process: regulation of transcription, DNA-templated (GO:0006355);; Biological Process: ethylene-activated signaling pathway (GO:0009873);;	--	--
novel_miR_1029	gene.Gb_18202	499	0.0324909	miR482.14-3p	UCUUACCGACGCCACCCAUUCC	22	1637.34	1791.06	2298.35	1880.82	5006.96	4864.63	5987.32	6213.17	9.24959e-11	1.40902	up	3.8967e-13	2.18941	down	gene.Gb_18202	gene.Gb_18202	0	0	0	0	0	0	0	0	0	0	0	0	0	0	0	0	--	--	--	--	--	--	--	--	--	--	--
novel_miR_1961	gene.Gb_18202	499	0.0324909	miR482.11-3p	UCUUACCGACGCCACCCAUUCC	22	1637.34	1791.06	2298.35	1880.82	5006.96	4864.63	5987.32	6213.17	9.24959e-11	1.40902	down	3.8967e-13	2.18941	down	gene.Gb_18202	gene.Gb_18202	0	0	0	0	0	0	0	0	0	0	0	0	0	0	0	0	--	--	--	--	--	--	--	--	--	--	--
novel_miR_2367	gene.Gb_18202	499	0.0215262	miR482.6-3p	UCUUCCCAAUGCCACCUAUUCC	22	4694.73	5540.04	3664.94	4122.69	4400	3837.45	5111.42	4264.14	--	--	--	--	--	--	gene.Gb_18202	gene.Gb_18202	0	0	0	0	0	0	0	0	0	0	0	0	0	0	0	0	--	--	--	--	--	--	--	--	--	--	--
novel_miR_2912	gene.Gb_27008	1702	0.0102038	novel_miR_2912-5p	UGAAAAGGAAGGCAAGAGCAG	21	8844.49	8487.46	5295.52	5421.35	4231.05	4497.42	3695.99	3442.76	8.48223e-08	-1.08299	up	--	--	--	gene.Gb_27008	gene.Gb_27008	22.9534	1780	23.0635	2149	59.2882	4647	67.4193	5477	19.0882	1583	23.3991	1822	28.722	2213	30.27	2096	0.385685	-0.28038	normal	1.403e-05	-1.45925	down	--	--	Molecular Function: calcium ion binding (GO:0005509);; Cellular Component: integral component of membrane (GO:0016021);; Biological Process: transmembrane transport (GO:0055085);;	--	--
novel_miR_2511	Ginkgo_biloba_newGene_6626	110	0.0104372	novel_miR_2511-5p	UAUGUAGAGCCGUCUGGCCUAG	22	8719.65	5821.29	9305.21	10644	3475.58	3757.28	3944.9	3264.23	2.0705e-07	-1.07267	up	--	--	--	Ginkgo_biloba_newGene_6626	--	0	0	0	0	0.673932	33	0.507885	26	0	0	0	0	0	0	0	0	--	--	--	--	--	--	--	--	--	--	--
novel_miR_2866	Ginkgo_biloba_newGene_6626	110	0.0104372	novel_miR_2866-5p	UAUGUAGAGCCGUCUGGCCUAG	22	8719.65	5821.29	9305.21	10644	3475.58	3757.28	3944.9	3264.23	2.0705e-07	-1.07267	down	--	--	--	Ginkgo_biloba_newGene_6626	--	0	0	0	0	0.673932	33	0.507885	26	0	0	0	0	0	0	0	0	--	--	--	--	--	--	--	--	--	--	--
novel_miR_1428	gene.Gb_32549	709	0.0115901	miR164.6-5p	UGGAGAAGCAGGGCACGUGCG	21	94.831	112.367	145.976	125.948	108.314	127.414	161.456	121.201	--	--	--	--	--	--	gene.Gb_32549	gene.Gb_32549	0.338317	44	0.683428	102	0.775325	103	1.05304	145	3.16418	450	3.20035	435	2.84427	380	3.55709	426	7.84021e-08	2.58219	up	0.00459743	1.48339	up	--	--	Molecular Function: DNA binding (GO:0003677);; Biological Process: regulation of transcription, DNA-templated (GO:0006355);;	--	--
novel_miR_1895	gene.Gb_32549	709	0.0184796	miR164.5-3p	UGGAGAAGCAGGGCACGUG	19	2.40078	2.04304	6.21176	2.79884	3.4061	2.86323	6.72732	1.63785	--	--	--	--	--	--	gene.Gb_32549	gene.Gb_32549	0.338317	44	0.683428	102	0.775325	103	1.05304	145	3.16418	450	3.20035	435	2.84427	380	3.55709	426	7.84021e-08	2.58219	up	0.00459743	1.48339	up	--	--	Molecular Function: DNA binding (GO:0003677);; Biological Process: regulation of transcription, DNA-templated (GO:0006355);;	--	--
novel_miR_2202	gene.Gb_32549	709	0.0184796	miR164.7-5p	UGGAGAAGCAGGGCACGUG	19	2.40078	2.04304	6.21176	2.79884	3.4061	2.86323	6.72732	1.63785	--	--	--	--	--	--	gene.Gb_32549	gene.Gb_32549	0.338317	44	0.683428	102	0.775325	103	1.05304	145	3.16418	450	3.20035	435	2.84427	380	3.55709	426	7.84021e-08	2.58219	up	0.00459743	1.48339	up	--	--	Molecular Function: DNA binding (GO:0003677);; Biological Process: regulation of transcription, DNA-templated (GO:0006355);;	--	--
novel_miR_2681	gene.Gb_32549	709	0.0184796	miR164.2-5p	UGGAGAAGCAGGGCACGUG	19	2.40078	2.04304	6.21176	2.79884	3.4061	2.86323	6.72732	1.63785	--	--	--	--	--	--	gene.Gb_32549	gene.Gb_32549	0.338317	44	0.683428	102	0.775325	103	1.05304	145	3.16418	450	3.20035	435	2.84427	380	3.55709	426	7.84021e-08	2.58219	up	0.00459743	1.48339	up	--	--	Molecular Function: DNA binding (GO:0003677);; Biological Process: regulation of transcription, DNA-templated (GO:0006355);;	--	--
novel_miR_3029	gene.Gb_32549	709	0.0184796	miR164.3-5p	UGGAGAAGCAGGGCACGUG	19	2.40078	2.04304	6.21176	2.79884	3.4061	2.86323	6.72732	1.63785	--	--	--	--	--	--	gene.Gb_32549	gene.Gb_32549	0.338317	44	0.683428	102	0.775325	103	1.05304	145	3.16418	450	3.20035	435	2.84427	380	3.55709	426	7.84021e-08	2.58219	up	0.00459743	1.48339	up	--	--	Molecular Function: DNA binding (GO:0003677);; Biological Process: regulation of transcription, DNA-templated (GO:0006355);;	--	--
novel_miR_3303	gene.Gb_32549	709	0.0115901	miR164.1-5p	UGGAGAAGCAGGGCACGUGCG	21	96.0314	113.048	145.976	125.948	111.72	129.561	162.129	122.839	--	--	--	--	--	--	gene.Gb_32549	gene.Gb_32549	0.338317	44	0.683428	102	0.775325	103	1.05304	145	3.16418	450	3.20035	435	2.84427	380	3.55709	426	7.84021e-08	2.58219	up	0.00459743	1.48339	up	--	--	Molecular Function: DNA binding (GO:0003677);; Biological Process: regulation of transcription, DNA-templated (GO:0006355);;	--	--
novel_miR_715	gene.Gb_32549	709	0.0184796	miR164.4-5p	UGGAGAAGCAGGGCACGUG	19	2.40078	2.04304	6.21176	2.79884	3.4061	2.86323	6.72732	1.63785	--	--	--	--	--	--	gene.Gb_32549	gene.Gb_32549	0.338317	44	0.683428	102	0.775325	103	1.05304	145	3.16418	450	3.20035	435	2.84427	380	3.55709	426	7.84021e-08	2.58219	up	0.00459743	1.48339	up	--	--	Molecular Function: DNA binding (GO:0003677);; Biological Process: regulation of transcription, DNA-templated (GO:0006355);;	--	--
novel_miR_827	Ginkgo_biloba_newGene_3596	291	0.0287239	miR535.1-5p	UGACAAAGAGAGAGAGCACGC	21	324.106	237.673	65.2235	97.9594	98.7768	102.361	96.8735	119.563	2.57229e-07	-1.54286	down	--	--	--	Ginkgo_biloba_newGene_3596	--	7.03249	343	7.12824	401	9.41529	472	9.07979	474	5.88411	319	4.95036	253	4.6844	237	6.04631	277	0.387875	-0.4564	normal	0.0197114	-1.10068	normal	--	--	--	--	--
novel_miR_2032	gene.Gb_34464	691	0.0228124	miR159.3-3p	CUUGGAUUGAAGGGAGCUCCA	21	810.265	643.557	1018.73	839.652	11119.5	9854.53	4621	4707.99	3.71177e-93	3.75092	down	1.75311e-23	2.96652	down	gene.Gb_34464	gene.Gb_34464	0.141478	7	0.171807	10	0.136973	7	0.131812	7	0.141854	8	0.387769	20	0.129293	7	0.213837	10	--	--	--	--	--	--	--	--	--	K09422|1.54923e-45|mus:103983463|K09422 myb proto-oncogene protein, plant | (RefSeq) transcription factor GAMYB-like isoform X1	--
novel_miR_2832	gene.Gb_34464	691	0.0228124	miR159.4-3p	CUUGGAUUGAAGGGAGCUCCA	21	810.265	643.557	1018.73	839.652	11119.5	9854.53	4621	4707.99	3.71177e-93	3.75092	down	1.75311e-23	2.96652	down	gene.Gb_34464	gene.Gb_34464	0.141478	7	0.171807	10	0.136973	7	0.131812	7	0.141854	8	0.387769	20	0.129293	7	0.213837	10	--	--	--	--	--	--	--	--	--	K09422|1.54923e-45|mus:103983463|K09422 myb proto-oncogene protein, plant | (RefSeq) transcription factor GAMYB-like isoform X1	--
novel_miR_1478	gene.Gb_35111	460	0.0241842	novel_miR_1478-5p	UGGAGAAAAUGGGAAUGUGAAU	22	286651	354829	166879	178546	275110	250533	166271	223881	--	--	--	--	--	--	gene.Gb_35111	gene.Gb_35111	0.893536	142	1.49951	277	0.376936	62	0.712669	123	0.917457	161	1.2986	220	2.11467	349	1.77788	267	0.782042	-0.168564	normal	0.00682681	1.50742	up	[S]	Function unknown	Molecular Function: nucleotide binding (GO:0000166);;	--	--
novel_miR_2367	gene.Gb_40968	709	0.0362433	miR482.6-3p	UCUUCCCAAUGCCACCUAUUCC	22	4694.73	5540.04	3664.94	4122.69	4400	3837.45	5111.42	4264.14	--	--	--	--	--	--	gene.Gb_40968	gene.Gb_40968	0	0	0	0	0	0	0	0	0	0	0	0	0	0	0	0	--	--	--	--	--	--	--	--	--	--	--
novel_miR_755	gene.Gb_40968	709	0.034369	miR2118.5-3p	UCUUCCCAAUGCCUGCUAUUCC	22	7380.01	7529.27	9221.36	8684.8	6291.06	6148.79	8356.68	6869.95	--	--	--	--	--	--	gene.Gb_40968	gene.Gb_40968	0	0	0	0	0	0	0	0	0	0	0	0	0	0	0	0	--	--	--	--	--	--	--	--	--	--	--
novel_miR_1044	gene.Gb_28762	498	0.00638966	miR396.1-5p	UUCCACAGCUUUCUUGAACUU	21	1711.76	1093.02	4515.95	4343.8	2104.97	2599.81	6450.16	5076.51	--	--	--	0.00200012	1.03989	down	gene.Gb_28762	gene.Gb_28762	0.04741	6	1.18363	156	0.569341	68	0.299572	37	0.906212	115	0.139298	17	0.422841	51	0.976511	104	0.91588	-0.210144	normal	0.774639	0.353842	normal	--	--	--	--	--
novel_miR_2607	gene.Gb_28762	498	0.00638966	miR396.3-5p	UUCCACAGCUUUCUUGAACUU	21	1711.76	1093.02	4515.95	4343.8	2104.97	2599.81	6450.16	5076.51	--	--	--	0.00200012	1.03989	up	gene.Gb_28762	gene.Gb_28762	0.04741	6	1.18363	156	0.569341	68	0.299572	37	0.906212	115	0.139298	17	0.422841	51	0.976511	104	0.91588	-0.210144	normal	0.774639	0.353842	normal	--	--	--	--	--
novel_miR_2697	gene.Gb_28762	498	0.00638966	miR396.9-5p	UUCCACAGCUUUCUUGAACUU	21	1711.76	1093.02	4515.95	4343.8	2104.97	2601.96	6450.16	5075.69	--	--	--	0.00200012	1.03978	down	gene.Gb_28762	gene.Gb_28762	0.04741	6	1.18363	156	0.569341	68	0.299572	37	0.906212	115	0.139298	17	0.422841	51	0.976511	104	0.91588	-0.210144	normal	0.774639	0.353842	normal	--	--	--	--	--
novel_miR_2773	gene.Gb_28762	498	0.00638966	miR396.10-5p	UUCCACAGCUUUCUUGAACUU	21	1730.97	1100.52	4547.01	4371.79	2119.95	2619.14	6453.52	5065.04	--	--	--	0.00230048	1.02931	down	gene.Gb_28762	gene.Gb_28762	0.04741	6	1.18363	156	0.569341	68	0.299572	37	0.906212	115	0.139298	17	0.422841	51	0.976511	104	0.91588	-0.210144	normal	0.774639	0.353842	normal	--	--	--	--	--
novel_miR_2840	gene.Gb_28762	498	0.00638966	miR396.8-3p	UUCCACAGCUUUCUUGAACUU	21	1711.76	1093.02	4515.95	4343.8	2104.97	2601.96	6450.16	5075.69	--	--	--	0.00200012	1.03978	down	gene.Gb_28762	gene.Gb_28762	0.04741	6	1.18363	156	0.569341	68	0.299572	37	0.906212	115	0.139298	17	0.422841	51	0.976511	104	0.91588	-0.210144	normal	0.774639	0.353842	normal	--	--	--	--	--
novel_miR_3362	gene.Gb_28762	498	0.00638966	miR396.14-5p	UUCCACAGCUUUCUUGAACUU	21	1730.97	1100.52	4547.01	4371.79	2119.95	2619.14	6453.52	5065.04	--	--	--	0.00230048	1.02931	up	gene.Gb_28762	gene.Gb_28762	0.04741	6	1.18363	156	0.569341	68	0.299572	37	0.906212	115	0.139298	17	0.422841	51	0.976511	104	0.91588	-0.210144	normal	0.774639	0.353842	normal	--	--	--	--	--
novel_miR_3383	gene.Gb_28762	498	0.00638966	miR396.11-5p	UUCCACAGCUUUCUUGAACUU	21	1730.97	1100.52	4547.01	4371.79	2119.95	2619.14	6453.52	5065.04	--	--	--	0.00230048	1.02931	down	gene.Gb_28762	gene.Gb_28762	0.04741	6	1.18363	156	0.569341	68	0.299572	37	0.906212	115	0.139298	17	0.422841	51	0.976511	104	0.91588	-0.210144	normal	0.774639	0.353842	normal	--	--	--	--	--
novel_miR_1609	gene.Gb_21899	226	0.0477835	miR482.34-5p	UCUUUCCAAUUCCACCCAU	19	502.964	418.823	490.729	671.721	495.246	453.822	441.313	449.589	--	--	--	--	--	--	gene.Gb_21899	gene.Gb_21899	1.32532	157	1.9048	229	3.0643	448	1.63417	173	1.4017	198	1.79078	224	1.60952	244	2.79684	282	0.946595	0.0717736	normal	0.680926	-0.474613	normal	--	--	--	--	--
novel_miR_1966	gene.Gb_21899	226	0.0324909	miR2118.4-3p	UUUUUCCAACACCUCCCAUUCC	22	594.194	560.473	419.294	576.561	416.906	387.968	548.95	568.333	--	--	--	--	--	--	gene.Gb_21899	gene.Gb_21899	1.32532	157	1.9048	229	3.0643	448	1.63417	173	1.4017	198	1.79078	224	1.60952	244	2.79684	282	0.946595	0.0717736	normal	0.680926	-0.474613	normal	--	--	--	--	--
novel_miR_1984	gene.Gb_21899	226	0.0215262	miR482.27-5p	UCUUUCCAAUUCCACCCAUUCU	22	1559.31	1522.74	1652.33	1796.85	1791.61	1468.12	1625.99	1502.72	--	--	--	--	--	--	gene.Gb_21899	gene.Gb_21899	1.32532	157	1.9048	229	3.0643	448	1.63417	173	1.4017	198	1.79078	224	1.60952	244	2.79684	282	0.946595	0.0717736	normal	0.680926	-0.474613	normal	--	--	--	--	--
novel_miR_2367	gene.Gb_21899	226	0.0215262	miR482.6-3p	UCUUCCCAAUGCCACCUAUUCC	22	4694.73	5540.04	3664.94	4122.69	4400	3837.45	5111.42	4264.14	--	--	--	--	--	--	gene.Gb_21899	gene.Gb_21899	1.32532	157	1.9048	229	3.0643	448	1.63417	173	1.4017	198	1.79078	224	1.60952	244	2.79684	282	0.946595	0.0717736	normal	0.680926	-0.474613	normal	--	--	--	--	--
novel_miR_406	gene.Gb_21899	226	0.0245633	miR482.21-5p	UCUUUCCAAUUCCAUCCAUUCC	22	435.742	373.195	431.717	632.538	444.836	410.158	409.694	421.746	--	--	--	--	--	--	gene.Gb_21899	gene.Gb_21899	1.32532	157	1.9048	229	3.0643	448	1.63417	173	1.4017	198	1.79078	224	1.60952	244	2.79684	282	0.946595	0.0717736	normal	0.680926	-0.474613	normal	--	--	--	--	--
novel_miR_755	gene.Gb_21899	226	0.012358	miR2118.5-3p	UCUUCCCAAUGCCUGCUAUUCC	22	7380.01	7529.27	9221.36	8684.8	6291.06	6148.79	8356.68	6869.95	--	--	--	--	--	--	gene.Gb_21899	gene.Gb_21899	1.32532	157	1.9048	229	3.0643	448	1.63417	173	1.4017	198	1.79078	224	1.60952	244	2.79684	282	0.946595	0.0717736	normal	0.680926	-0.474613	normal	--	--	--	--	--
novel_miR_1221	gene.Gb_02083	562	0.0173347	miR166.15-3p	UCGGACCAGGCUUCAUUCCCC	21	4734.35	5091.93	4832.75	4189.86	6308.09	6012.07	6814.78	6352.39	--	--	--	0.000220613	1.19947	down	gene.Gb_02083	gene.Gb_02083	12.1979	1599	13.5334	2055	5.49738	748	2.65952	374	11.9479	1736	13.5184	1878	21.7097	2968	17.1826	2104	0.830336	-0.0841551	normal	1.99903e-07	1.92437	up	--	--	Molecular Function: transcription factor activity, sequence-specific DNA binding (GO:0003700);; Cellular Component: nucleus (GO:0005634);; Biological Process: regulation of transcription, DNA-templated (GO:0006355);; Molecular Function: sequence-specific DNA binding (GO:0043565);;	--	--
novel_miR_1245	gene.Gb_02083	562	0.0173347	miR166.8-3p	UCGGACCAGGCUUCAUUCCCC	21	1680.55	1918.41	2208.28	1827.64	3834.58	3723.63	3910.59	3566.41	--	--	--	1.73579e-06	1.53823	down	gene.Gb_02083	gene.Gb_02083	12.1979	1599	13.5334	2055	5.49738	748	2.65952	374	11.9479	1736	13.5184	1878	21.7097	2968	17.1826	2104	0.830336	-0.0841551	normal	1.99903e-07	1.92437	up	--	--	Molecular Function: transcription factor activity, sequence-specific DNA binding (GO:0003700);; Cellular Component: nucleus (GO:0005634);; Biological Process: regulation of transcription, DNA-templated (GO:0006355);; Molecular Function: sequence-specific DNA binding (GO:0043565);;	--	--
novel_miR_145	gene.Gb_02083	562	0.0173347	miR166.24-3p	UCGGACCAGGCUUCAUUCCCC	21	1679.35	1917.73	2208.28	1827.64	3833.9	3722.92	3910.59	3565.59	--	--	--	1.73579e-06	1.53807	down	gene.Gb_02083	gene.Gb_02083	12.1979	1599	13.5334	2055	5.49738	748	2.65952	374	11.9479	1736	13.5184	1878	21.7097	2968	17.1826	2104	0.830336	-0.0841551	normal	1.99903e-07	1.92437	up	--	--	Molecular Function: transcription factor activity, sequence-specific DNA binding (GO:0003700);; Cellular Component: nucleus (GO:0005634);; Biological Process: regulation of transcription, DNA-templated (GO:0006355);; Molecular Function: sequence-specific DNA binding (GO:0043565);;	--	--
novel_miR_1672	gene.Gb_02083	562	0.0173347	miR166.16-3p	UCGGACCAGGCUUCAUUCCCC	21	1478.88	1616.04	1959.81	1631.72	3244.65	3218.99	3258.72	3007.91	--	--	--	8.3264e-06	1.45292	up	gene.Gb_02083	gene.Gb_02083	12.1979	1599	13.5334	2055	5.49738	748	2.65952	374	11.9479	1736	13.5184	1878	21.7097	2968	17.1826	2104	0.830336	-0.0841551	normal	1.99903e-07	1.92437	up	--	--	Molecular Function: transcription factor activity, sequence-specific DNA binding (GO:0003700);; Cellular Component: nucleus (GO:0005634);; Biological Process: regulation of transcription, DNA-templated (GO:0006355);; Molecular Function: sequence-specific DNA binding (GO:0043565);;	--	--
novel_miR_1753	gene.Gb_02083	562	0.0173347	miR166.10-3p	UCGGACCAGGCUUCAUUCCCC	21	1478.88	1616.72	1959.81	1631.72	3246.01	3219.7	3259.39	3007.91	--	--	--	8.3264e-06	1.45307	up	gene.Gb_02083	gene.Gb_02083	12.1979	1599	13.5334	2055	5.49738	748	2.65952	374	11.9479	1736	13.5184	1878	21.7097	2968	17.1826	2104	0.830336	-0.0841551	normal	1.99903e-07	1.92437	up	--	--	Molecular Function: transcription factor activity, sequence-specific DNA binding (GO:0003700);; Cellular Component: nucleus (GO:0005634);; Biological Process: regulation of transcription, DNA-templated (GO:0006355);; Molecular Function: sequence-specific DNA binding (GO:0043565);;	--	--
novel_miR_2612	gene.Gb_02083	562	0.0173347	miR166.25-3p	UCGGACCAGGCUUCAUUCCCC	21	1478.88	1616.72	1959.81	1631.72	3246.01	3219.7	3259.39	3007.91	--	--	--	8.3264e-06	1.45307	down	gene.Gb_02083	gene.Gb_02083	12.1979	1599	13.5334	2055	5.49738	748	2.65952	374	11.9479	1736	13.5184	1878	21.7097	2968	17.1826	2104	0.830336	-0.0841551	normal	1.99903e-07	1.92437	up	--	--	Molecular Function: transcription factor activity, sequence-specific DNA binding (GO:0003700);; Cellular Component: nucleus (GO:0005634);; Biological Process: regulation of transcription, DNA-templated (GO:0006355);; Molecular Function: sequence-specific DNA binding (GO:0043565);;	--	--
novel_miR_266	gene.Gb_02083	562	0.0173347	miR166.19-3p	UCGGACCAGGCUUCAUUCCCC	21	1478.88	1616.04	1959.81	1631.72	3244.65	3218.99	3258.72	3007.91	--	--	--	8.3264e-06	1.45292	up	gene.Gb_02083	gene.Gb_02083	12.1979	1599	13.5334	2055	5.49738	748	2.65952	374	11.9479	1736	13.5184	1878	21.7097	2968	17.1826	2104	0.830336	-0.0841551	normal	1.99903e-07	1.92437	up	--	--	Molecular Function: transcription factor activity, sequence-specific DNA binding (GO:0003700);; Cellular Component: nucleus (GO:0005634);; Biological Process: regulation of transcription, DNA-templated (GO:0006355);; Molecular Function: sequence-specific DNA binding (GO:0043565);;	--	--
novel_miR_3286	gene.Gb_02083	562	0.0173347	miR166.2-3p	UCGGACCAGGCUUCAUUCCCC	21	4734.35	5091.93	4832.75	4189.86	6308.09	6012.07	6814.78	6352.39	--	--	--	0.000220613	1.19947	down	gene.Gb_02083	gene.Gb_02083	12.1979	1599	13.5334	2055	5.49738	748	2.65952	374	11.9479	1736	13.5184	1878	21.7097	2968	17.1826	2104	0.830336	-0.0841551	normal	1.99903e-07	1.92437	up	--	--	Molecular Function: transcription factor activity, sequence-specific DNA binding (GO:0003700);; Cellular Component: nucleus (GO:0005634);; Biological Process: regulation of transcription, DNA-templated (GO:0006355);; Molecular Function: sequence-specific DNA binding (GO:0043565);;	--	--
novel_miR_425	gene.Gb_02083	562	0.0173347	miR166.9-3p	UCGGACCAGGCUUCAUUCCCC	21	1680.55	1918.41	2208.28	1827.64	3834.58	3723.63	3910.59	3566.41	--	--	--	1.73579e-06	1.53823	up	gene.Gb_02083	gene.Gb_02083	12.1979	1599	13.5334	2055	5.49738	748	2.65952	374	11.9479	1736	13.5184	1878	21.7097	2968	17.1826	2104	0.830336	-0.0841551	normal	1.99903e-07	1.92437	up	--	--	Molecular Function: transcription factor activity, sequence-specific DNA binding (GO:0003700);; Cellular Component: nucleus (GO:0005634);; Biological Process: regulation of transcription, DNA-templated (GO:0006355);; Molecular Function: sequence-specific DNA binding (GO:0043565);;	--	--
novel_miR_580	gene.Gb_02083	562	0.0173347	miR166.26-3p	UCGGACCAGGCUUCAUUCCCC	21	4734.35	5091.93	4832.75	4189.86	6308.09	6012.07	6814.78	6352.39	--	--	--	0.000220613	1.19947	up	gene.Gb_02083	gene.Gb_02083	12.1979	1599	13.5334	2055	5.49738	748	2.65952	374	11.9479	1736	13.5184	1878	21.7097	2968	17.1826	2104	0.830336	-0.0841551	normal	1.99903e-07	1.92437	up	--	--	Molecular Function: transcription factor activity, sequence-specific DNA binding (GO:0003700);; Cellular Component: nucleus (GO:0005634);; Biological Process: regulation of transcription, DNA-templated (GO:0006355);; Molecular Function: sequence-specific DNA binding (GO:0043565);;	--	--
novel_miR_805	gene.Gb_02083	562	0.0173347	miR166.14-3p	UCGGACCAGGCUUCAUUCCCC	21	1478.88	1616.72	1959.81	1631.72	3246.01	3219.7	3259.39	3007.91	--	--	--	8.3264e-06	1.45307	down	gene.Gb_02083	gene.Gb_02083	12.1979	1599	13.5334	2055	5.49738	748	2.65952	374	11.9479	1736	13.5184	1878	21.7097	2968	17.1826	2104	0.830336	-0.0841551	normal	1.99903e-07	1.92437	up	--	--	Molecular Function: transcription factor activity, sequence-specific DNA binding (GO:0003700);; Cellular Component: nucleus (GO:0005634);; Biological Process: regulation of transcription, DNA-templated (GO:0006355);; Molecular Function: sequence-specific DNA binding (GO:0043565);;	--	--
novel_miR_2123	gene.Gb_04264	670	0.0192422	miR482.33-3p	UUUUCCCUAUACCUCCAAAUCC	22	118.839	97.3848	248.47	285.482	378.758	252.68	380.767	592.082	1.5534e-05	1.44393	up	0.000394674	1.52671	up	gene.Gb_04264	gene.Gb_04264	0.635608	111	0.515186	105	1.91002	338	1.49002	275	0.44386	87	0.532149	93	0.854898	155	1.05747	166	0.702704	-0.359035	normal	0.0291882	-1.16089	normal	--	--	--	--	--
novel_miR_2717	gene.Gb_04264	670	0.0192422	miR482.25-3p	UUUUCCCUAUACCUCCAAAUCC	22	118.839	97.3848	248.47	285.482	378.758	252.68	380.767	592.082	1.5534e-05	1.44393	down	0.000394674	1.52671	up	gene.Gb_04264	gene.Gb_04264	0.635608	111	0.515186	105	1.91002	338	1.49002	275	0.44386	87	0.532149	93	0.854898	155	1.05747	166	0.702704	-0.359035	normal	0.0291882	-1.16089	normal	--	--	--	--	--
novel_miR_634	gene.Gb_04264	670	0.0192422	miR482.5-3p	UUUUCCCUAUACCUCCAAAUCC	22	118.839	97.3848	248.47	285.482	378.758	252.68	380.767	592.082	1.5534e-05	1.44393	down	0.000394674	1.52671	down	gene.Gb_04264	gene.Gb_04264	0.635608	111	0.515186	105	1.91002	338	1.49002	275	0.44386	87	0.532149	93	0.854898	155	1.05747	166	0.702704	-0.359035	normal	0.0291882	-1.16089	normal	--	--	--	--	--
novel_miR_1414	gene.Gb_41605	489	0.0388613	miR1314.13-5p	UCGGCCUUGAAUGUUGGGAG	20	70.8231	32.0076	18.6353	16.793	11.5807	30.0639	22.2002	19.6542	--	--	--	--	--	--	gene.Gb_41605	gene.Gb_41605	0.510573	50	0.57604	64	0.30401	30	0.186104	19	1.83612	191	1.31652	132	1.27807	124	1.63467	143	0.0260753	1.43347	normal	0.00116791	2.21767	up	[RTKL]	General function prediction only;; Signal transduction mechanisms;; Transcription;; Replication, recombination and repair	--	--	--
novel_miR_1840	gene.Gb_04201	324	0.0294785	novel_miR_1840-5p	AAAUAAGGGGAUGAUUUUGUU	21	996.326	1116.18	1419.39	1424.61	593.342	562.625	801.897	854.137	--	--	--	--	--	--	gene.Gb_04201	gene.Gb_04201	0.54792	139	0.467477	136	3.00184	791	3.2802	889	0.812106	211	1.47168	403	3.12386	829	1.95851	412	0.191321	1.06634	normal	0.10254	-0.690867	normal	--	--	--	--	--
novel_miR_1989	gene.Gb_04201	324	0.0294785	novel_miR_1989-5p	AAAUAAGGGGAUGAUUUUGUU	21	996.326	1116.18	1419.39	1424.61	593.342	562.625	801.897	854.137	--	--	--	--	--	--	gene.Gb_04201	gene.Gb_04201	0.54792	139	0.467477	136	3.00184	791	3.2802	889	0.812106	211	1.47168	403	3.12386	829	1.95851	412	0.191321	1.06634	normal	0.10254	-0.690867	normal	--	--	--	--	--
novel_miR_2617	gene.Gb_04201	324	0.0294785	novel_miR_2617-5p	AAAUAAGGGGAUGAUUUUGUU	21	996.326	1116.18	1419.39	1424.61	593.342	562.625	801.897	854.137	--	--	--	--	--	--	gene.Gb_04201	gene.Gb_04201	0.54792	139	0.467477	136	3.00184	791	3.2802	889	0.812106	211	1.47168	403	3.12386	829	1.95851	412	0.191321	1.06634	normal	0.10254	-0.690867	normal	--	--	--	--	--
novel_miR_261	gene.Gb_04201	324	0.0294785	novel_miR_261-5p	AAAUAAGGGGAUGAUUUUGUU	21	996.326	1116.18	1419.39	1424.61	593.342	562.625	801.897	854.137	--	--	--	--	--	--	gene.Gb_04201	gene.Gb_04201	0.54792	139	0.467477	136	3.00184	791	3.2802	889	0.812106	211	1.47168	403	3.12386	829	1.95851	412	0.191321	1.06634	normal	0.10254	-0.690867	normal	--	--	--	--	--
novel_miR_2916	gene.Gb_04201	324	0.0294785	novel_miR_2916-5p	AAAUAAGGGGAUGAUUUUGUU	21	996.326	1116.18	1419.39	1424.61	593.342	562.625	801.897	854.137	--	--	--	--	--	--	gene.Gb_04201	gene.Gb_04201	0.54792	139	0.467477	136	3.00184	791	3.2802	889	0.812106	211	1.47168	403	3.12386	829	1.95851	412	0.191321	1.06634	normal	0.10254	-0.690867	normal	--	--	--	--	--
novel_miR_1666	gene.Gb_40694	1078	0.0444474	miR397.7-5p	UAUCAUUGAAAACGGCUUUAG	21	32795.9	26506.4	14159.7	14565.2	19910	20640.3	25139.3	21481.2	--	--	--	3.33039e-06	1.36168	down	gene.Gb_40694	gene.Gb_40694	0.186245	31	0.169357	33	1.37477	234	1.25726	221	0.582744	107	0.505973	88	1.23447	212	0.913317	140	0.0375957	1.52176	normal	0.31763	-0.615713	normal	[S]	Function unknown	--	--	--
novel_miR_786	gene.Gb_11533	1054	0.00766269	novel_miR_786-3p	UUGUGGGUUAUGCACUUCGAC	21	1.20039	2.72405	0	0	2.72488	0	0.672732	0	--	--	--	--	--	--	gene.Gb_11533	gene.Gb_11533	1.40827	233	2.96548	530	0.468611	82	0.439312	79	1.46511	271	1.27401	227	1.25814	209	1.08908	158	0.316912	-0.6347	normal	0.133466	0.949184	normal	[L]	Replication, recombination and repair	Biological Process: single-organism cellular process (GO:0044763);; Biological Process: nucleic acid metabolic process (GO:0090304);;	--	--
novel_miR_1044	gene.Gb_13680	1349	0.042589	miR396.1-5p	UUCCACAGCUUUCUUGAACUU	21	1711.76	1093.02	4515.95	4343.8	2104.97	2599.81	6450.16	5076.51	--	--	--	0.00200012	1.03989	down	gene.Gb_13680	gene.Gb_13680	10.1811	984	11.7711	1323	12.3122	1279	13.1429	1447	14.753	1665	13.4156	1387	15.6145	1942	18.7412	1733	0.297558	0.3393	normal	0.626743	0.200908	normal	[DKL]	Cell cycle control, cell division, chromosome partitioning;; Transcription;; Replication, recombination and repair	Biological Process: regulation of cyclin-dependent protein serine/threonine kinase activity (GO:0000079);; Biological Process: regulation of transcription, DNA-templated (GO:0006355);; Molecular Function: protein kinase binding (GO:0019901);;	--	--
novel_miR_2607	gene.Gb_13680	1349	0.042589	miR396.3-5p	UUCCACAGCUUUCUUGAACUU	21	1711.76	1093.02	4515.95	4343.8	2104.97	2599.81	6450.16	5076.51	--	--	--	0.00200012	1.03989	up	gene.Gb_13680	gene.Gb_13680	10.1811	984	11.7711	1323	12.3122	1279	13.1429	1447	14.753	1665	13.4156	1387	15.6145	1942	18.7412	1733	0.297558	0.3393	normal	0.626743	0.200908	normal	[DKL]	Cell cycle control, cell division, chromosome partitioning;; Transcription;; Replication, recombination and repair	Biological Process: regulation of cyclin-dependent protein serine/threonine kinase activity (GO:0000079);; Biological Process: regulation of transcription, DNA-templated (GO:0006355);; Molecular Function: protein kinase binding (GO:0019901);;	--	--
novel_miR_2697	gene.Gb_13680	1349	0.042589	miR396.9-5p	UUCCACAGCUUUCUUGAACUU	21	1711.76	1093.02	4515.95	4343.8	2104.97	2601.96	6450.16	5075.69	--	--	--	0.00200012	1.03978	down	gene.Gb_13680	gene.Gb_13680	10.1811	984	11.7711	1323	12.3122	1279	13.1429	1447	14.753	1665	13.4156	1387	15.6145	1942	18.7412	1733	0.297558	0.3393	normal	0.626743	0.200908	normal	[DKL]	Cell cycle control, cell division, chromosome partitioning;; Transcription;; Replication, recombination and repair	Biological Process: regulation of cyclin-dependent protein serine/threonine kinase activity (GO:0000079);; Biological Process: regulation of transcription, DNA-templated (GO:0006355);; Molecular Function: protein kinase binding (GO:0019901);;	--	--
novel_miR_2773	gene.Gb_13680	1349	0.042589	miR396.10-5p	UUCCACAGCUUUCUUGAACUU	21	1730.97	1100.52	4547.01	4371.79	2119.95	2619.14	6453.52	5065.04	--	--	--	0.00230048	1.02931	down	gene.Gb_13680	gene.Gb_13680	10.1811	984	11.7711	1323	12.3122	1279	13.1429	1447	14.753	1665	13.4156	1387	15.6145	1942	18.7412	1733	0.297558	0.3393	normal	0.626743	0.200908	normal	[DKL]	Cell cycle control, cell division, chromosome partitioning;; Transcription;; Replication, recombination and repair	Biological Process: regulation of cyclin-dependent protein serine/threonine kinase activity (GO:0000079);; Biological Process: regulation of transcription, DNA-templated (GO:0006355);; Molecular Function: protein kinase binding (GO:0019901);;	--	--
novel_miR_2840	gene.Gb_13680	1349	0.042589	miR396.8-3p	UUCCACAGCUUUCUUGAACUU	21	1711.76	1093.02	4515.95	4343.8	2104.97	2601.96	6450.16	5075.69	--	--	--	0.00200012	1.03978	down	gene.Gb_13680	gene.Gb_13680	10.1811	984	11.7711	1323	12.3122	1279	13.1429	1447	14.753	1665	13.4156	1387	15.6145	1942	18.7412	1733	0.297558	0.3393	normal	0.626743	0.200908	normal	[DKL]	Cell cycle control, cell division, chromosome partitioning;; Transcription;; Replication, recombination and repair	Biological Process: regulation of cyclin-dependent protein serine/threonine kinase activity (GO:0000079);; Biological Process: regulation of transcription, DNA-templated (GO:0006355);; Molecular Function: protein kinase binding (GO:0019901);;	--	--
novel_miR_3362	gene.Gb_13680	1349	0.042589	miR396.14-5p	UUCCACAGCUUUCUUGAACUU	21	1730.97	1100.52	4547.01	4371.79	2119.95	2619.14	6453.52	5065.04	--	--	--	0.00230048	1.02931	up	gene.Gb_13680	gene.Gb_13680	10.1811	984	11.7711	1323	12.3122	1279	13.1429	1447	14.753	1665	13.4156	1387	15.6145	1942	18.7412	1733	0.297558	0.3393	normal	0.626743	0.200908	normal	[DKL]	Cell cycle control, cell division, chromosome partitioning;; Transcription;; Replication, recombination and repair	Biological Process: regulation of cyclin-dependent protein serine/threonine kinase activity (GO:0000079);; Biological Process: regulation of transcription, DNA-templated (GO:0006355);; Molecular Function: protein kinase binding (GO:0019901);;	--	--
novel_miR_3383	gene.Gb_13680	1349	0.042589	miR396.11-5p	UUCCACAGCUUUCUUGAACUU	21	1730.97	1100.52	4547.01	4371.79	2119.95	2619.14	6453.52	5065.04	--	--	--	0.00230048	1.02931	down	gene.Gb_13680	gene.Gb_13680	10.1811	984	11.7711	1323	12.3122	1279	13.1429	1447	14.753	1665	13.4156	1387	15.6145	1942	18.7412	1733	0.297558	0.3393	normal	0.626743	0.200908	normal	[DKL]	Cell cycle control, cell division, chromosome partitioning;; Transcription;; Replication, recombination and repair	Biological Process: regulation of cyclin-dependent protein serine/threonine kinase activity (GO:0000079);; Biological Process: regulation of transcription, DNA-templated (GO:0006355);; Molecular Function: protein kinase binding (GO:0019901);;	--	--
novel_miR_2367	gene.Gb_35747	216	0.00697029	miR482.6-3p	UCUUCCCAAUGCCACCUAUUCC	22	4694.73	5540.04	3664.94	4122.69	4400	3837.45	5111.42	4264.14	--	--	--	--	--	--	gene.Gb_35747	gene.Gb_35747	0.289769	20	0.144493	12	3.38722	233	5.3527	379	2.77792	204	2.65043	186	0.908509	63	1.0908	68	7.27326e-08	3.47175	up	8.91915e-05	-2.4404	down	[V]	Defense mechanisms	Biological Process: regulation of animal organ formation (GO:0003156);; Biological Process: drug transmembrane transport (GO:0006855);; Molecular Function: drug transmembrane transporter activity (GO:0015238);; Molecular Function: antiporter activity (GO:0015297);; Cellular Component: membrane (GO:0016020);; Cellular Component: Golgi transport complex (GO:0017119);; Biological Process: iron ion h…	--	--
novel_miR_755	gene.Gb_35747	216	0.012358	miR2118.5-3p	UCUUCCCAAUGCCUGCUAUUCC	22	7380.01	7529.27	9221.36	8684.8	6291.06	6148.79	8356.68	6869.95	--	--	--	--	--	--	gene.Gb_35747	gene.Gb_35747	0.289769	20	0.144493	12	3.38722	233	5.3527	379	2.77792	204	2.65043	186	0.908509	63	1.0908	68	7.27326e-08	3.47175	up	8.91915e-05	-2.4404	down	[V]	Defense mechanisms	Biological Process: regulation of animal organ formation (GO:0003156);; Biological Process: drug transmembrane transport (GO:0006855);; Molecular Function: drug transmembrane transporter activity (GO:0015238);; Molecular Function: antiporter activity (GO:0015297);; Cellular Component: membrane (GO:0016020);; Cellular Component: Golgi transport complex (GO:0017119);; Biological Process: iron ion h…	--	--
novel_miR_1477	gene.Gb_16266	128	0.0173347	novel_miR_1477-5p	UGGCUCUGUUGGAUGGUGUUG	21	129.642	115.091	214.306	243.499	264.994	333.566	308.111	321.018	0.000205213	1.18339	down	--	--	--	gene.Gb_16266	gene.Gb_16266	6.11147	507	6.44538	626	5.19937	439	3.49908	314	4.15189	441	3.71103	384	5.23144	525	4.93673	450	0.211418	-0.529768	normal	0.813292	0.133818	normal	--	--	--	--	--
novel_miR_1576	gene.Gb_16266	128	0.0173347	novel_miR_1576-5p	UGGCUCUGUUGGAUGGUGUUG	21	129.642	115.091	214.306	243.499	264.994	333.566	308.111	321.018	0.000205213	1.18339	down	--	--	--	gene.Gb_16266	gene.Gb_16266	6.11147	507	6.44538	626	5.19937	439	3.49908	314	4.15189	441	3.71103	384	5.23144	525	4.93673	450	0.211418	-0.529768	normal	0.813292	0.133818	normal	--	--	--	--	--
novel_miR_191	gene.Gb_16266	128	0.0173347	novel_miR_191-5p	UGGCUCUGUUGGAUGGUGUUG	21	129.642	115.091	214.306	243.499	264.994	333.566	308.111	321.018	0.000205213	1.18339	down	--	--	--	gene.Gb_16266	gene.Gb_16266	6.11147	507	6.44538	626	5.19937	439	3.49908	314	4.15189	441	3.71103	384	5.23144	525	4.93673	450	0.211418	-0.529768	normal	0.813292	0.133818	normal	--	--	--	--	--
novel_miR_3013	gene.Gb_16266	128	0.0173347	novel_miR_3013-5p	UGGCUCUGUUGGAUGGUGUUG	21	129.642	115.091	214.306	243.499	264.994	333.566	308.111	321.018	0.000205213	1.18339	down	--	--	--	gene.Gb_16266	gene.Gb_16266	6.11147	507	6.44538	626	5.19937	439	3.49908	314	4.15189	441	3.71103	384	5.23144	525	4.93673	450	0.211418	-0.529768	normal	0.813292	0.133818	normal	--	--	--	--	--
novel_miR_2367	gene.Gb_26622	862	0.0366178	miR482.6-3p	UCUUCCCAAUGCCACCUAUUCC	22	4694.73	5540.04	3664.94	4122.69	4400	3837.45	5111.42	4264.14	--	--	--	--	--	--	gene.Gb_26622	gene.Gb_26622	0	0	0	0	0	0	0	0	0	0	0	0	0.020209	2	0	0	--	--	--	--	--	--	--	--	--	--	--
novel_miR_755	gene.Gb_26622	862	0.013892	miR2118.5-3p	UCUUCCCAAUGCCUGCUAUUCC	22	7380.01	7529.27	9221.36	8684.8	6291.06	6148.79	8356.68	6869.95	--	--	--	--	--	--	gene.Gb_26622	gene.Gb_26622	0	0	0	0	0	0	0	0	0	0	0	0	0.020209	2	0	0	--	--	--	--	--	--	--	--	--	--	--
novel_miR_2084	gene.Gb_40451	83	0.0173347	miR390.3-5p	AAGCUCAGGAGGGAUAGCGCC	21	70.8231	85.1266	52.8	61.5745	455.736	496.771	785.752	755.867	1.83813e-17	2.45656	down	1.10517e-28	4.36946	down	gene.Gb_40451	gene.Gb_40451	0	0	0.096143	7	0	0	0.405894	19	0.320085	8	0	0	0.55932	33	0.147984	2	--	--	--	--	--	--	--	--	--	--	--
novel_miR_2484	gene.Gb_40451	83	0.0173347	miR390.2-5p	AAGCUCAGGAGGGAUAGCGCC	21	70.8231	84.4455	52.8	61.5745	448.924	489.613	769.606	745.221	2.82423e-17	2.44251	down	2.61374e-28	4.34436	down	gene.Gb_40451	gene.Gb_40451	0	0	0.096143	7	0	0	0.405894	19	0.320085	8	0	0	0.55932	33	0.147984	2	--	--	--	--	--	--	--	--	--	--	--
novel_miR_348	gene.Gb_40451	83	0.0173347	miR390.1-5p	AAGCUCAGGAGGGAUAGCGCC	21	70.8231	84.4455	52.8	61.5745	448.924	489.613	769.606	745.221	2.82423e-17	2.44251	up	2.61374e-28	4.34436	down	gene.Gb_40451	gene.Gb_40451	0	0	0.096143	7	0	0	0.405894	19	0.320085	8	0	0	0.55932	33	0.147984	2	--	--	--	--	--	--	--	--	--	--	--
novel_miR_1966	gene.Gb_09195	160	0.018861	miR2118.4-3p	UUUUUCCAACACCUCCCAUUCC	22	594.194	560.473	419.294	576.561	416.906	387.968	548.95	568.333	--	--	--	--	--	--	gene.Gb_09195	gene.Gb_09195	12.627	127	9.81659	115	2.71421	29	3.26102	36	9.95102	111	10.6067	114	4.88602	52	7.20783	68	0.852113	-0.205036	normal	0.433334	0.671896	normal	--	--	--	--	--
novel_miR_2357	gene.Gb_09195	160	0.00542554	miR482.12-3p	UCUUUCCUGCCCCUCCCAUACC	22	1819.79	2604.87	3205.27	3462.16	2116.55	1833.18	3151.08	3420.64	--	--	--	--	--	--	gene.Gb_09195	gene.Gb_09195	12.627	127	9.81659	115	2.71421	29	3.26102	36	9.95102	111	10.6067	114	4.88602	52	7.20783	68	0.852113	-0.205036	normal	0.433334	0.671896	normal	--	--	--	--	--
novel_miR_1318	gene.Gb_39457	443	0.00426541	novel_miR_1318-3p	CAGAUUGAGAUCGAUUUCCUU	21	218.471	58.5671	139.765	251.896	319.492	427.337	597.386	525.749	--	--	--	2.13808e-08	2.18775	up	gene.Gb_39457	gene.Gb_39457	8.77057	563	11.2758	838	47.616	3171	50.9506	3500	13.6901	974	14.3441	976	14.9105	998	14.8673	892	0.251643	0.421847	normal	2.44126e-10	-2.04989	down	--	--	--	--	--
novel_miR_1966	Ginkgo_biloba_newGene_1610	519	0.00426541	miR2118.4-3p	UUUUUCCAACACCUCCCAUUCC	22	594.194	560.473	419.294	576.561	416.906	387.968	548.95	568.333	--	--	--	--	--	--	Ginkgo_biloba_newGene_1610	--	1.77413	159	2.49205	266	5.68272	522	4.6397	437	3.67064	369	3.97474	379	5.53489	534	6.27891	547	0.130855	0.770732	normal	0.926911	-0.0562344	normal	--	--	--	--	--
novel_miR_1221	gene.Gb_10259	601	0.0173347	miR166.15-3p	UCGGACCAGGCUUCAUUCCCC	21	4734.35	5091.93	4832.75	4189.86	6308.09	6012.07	6814.78	6352.39	--	--	--	0.000220613	1.19947	down	gene.Gb_10259	gene.Gb_10259	4.58278	539	5.54874	747	4.30075	528	1.80826	230	3.79746	440	3.84378	479	5.74904	710	5.21226	577	0.162853	-0.546231	normal	0.413907	0.515434	normal	--	--	Molecular Function: transcription factor activity, sequence-specific DNA binding (GO:0003700);; Cellular Component: nucleus (GO:0005634);; Biological Process: regulation of transcription, DNA-templated (GO:0006355);; Molecular Function: sequence-specific DNA binding (GO:0043565);;	K09338|0|mus:103990958|K09338 homeobox-leucine zipper protein | (RefSeq) homeobox-leucine zipper protein HOX32-like	--
novel_miR_1245	gene.Gb_10259	601	0.0173347	miR166.8-3p	UCGGACCAGGCUUCAUUCCCC	21	1680.55	1918.41	2208.28	1827.64	3834.58	3723.63	3910.59	3566.41	--	--	--	1.73579e-06	1.53823	down	gene.Gb_10259	gene.Gb_10259	4.58278	539	5.54874	747	4.30075	528	1.80826	230	3.79746	440	3.84378	479	5.74904	710	5.21226	577	0.162853	-0.546231	normal	0.413907	0.515434	normal	--	--	Molecular Function: transcription factor activity, sequence-specific DNA binding (GO:0003700);; Cellular Component: nucleus (GO:0005634);; Biological Process: regulation of transcription, DNA-templated (GO:0006355);; Molecular Function: sequence-specific DNA binding (GO:0043565);;	K09338|0|mus:103990958|K09338 homeobox-leucine zipper protein | (RefSeq) homeobox-leucine zipper protein HOX32-like	--
novel_miR_145	gene.Gb_10259	601	0.0173347	miR166.24-3p	UCGGACCAGGCUUCAUUCCCC	21	1679.35	1917.73	2208.28	1827.64	3833.9	3722.92	3910.59	3565.59	--	--	--	1.73579e-06	1.53807	down	gene.Gb_10259	gene.Gb_10259	4.58278	539	5.54874	747	4.30075	528	1.80826	230	3.79746	440	3.84378	479	5.74904	710	5.21226	577	0.162853	-0.546231	normal	0.413907	0.515434	normal	--	--	Molecular Function: transcription factor activity, sequence-specific DNA binding (GO:0003700);; Cellular Component: nucleus (GO:0005634);; Biological Process: regulation of transcription, DNA-templated (GO:0006355);; Molecular Function: sequence-specific DNA binding (GO:0043565);;	K09338|0|mus:103990958|K09338 homeobox-leucine zipper protein | (RefSeq) homeobox-leucine zipper protein HOX32-like	--
novel_miR_1672	gene.Gb_10259	601	0.0173347	miR166.16-3p	UCGGACCAGGCUUCAUUCCCC	21	1478.88	1616.04	1959.81	1631.72	3244.65	3218.99	3258.72	3007.91	--	--	--	8.3264e-06	1.45292	up	gene.Gb_10259	gene.Gb_10259	4.58278	539	5.54874	747	4.30075	528	1.80826	230	3.79746	440	3.84378	479	5.74904	710	5.21226	577	0.162853	-0.546231	normal	0.413907	0.515434	normal	--	--	Molecular Function: transcription factor activity, sequence-specific DNA binding (GO:0003700);; Cellular Component: nucleus (GO:0005634);; Biological Process: regulation of transcription, DNA-templated (GO:0006355);; Molecular Function: sequence-specific DNA binding (GO:0043565);;	K09338|0|mus:103990958|K09338 homeobox-leucine zipper protein | (RefSeq) homeobox-leucine zipper protein HOX32-like	--
novel_miR_1753	gene.Gb_10259	601	0.0173347	miR166.10-3p	UCGGACCAGGCUUCAUUCCCC	21	1478.88	1616.72	1959.81	1631.72	3246.01	3219.7	3259.39	3007.91	--	--	--	8.3264e-06	1.45307	up	gene.Gb_10259	gene.Gb_10259	4.58278	539	5.54874	747	4.30075	528	1.80826	230	3.79746	440	3.84378	479	5.74904	710	5.21226	577	0.162853	-0.546231	normal	0.413907	0.515434	normal	--	--	Molecular Function: transcription factor activity, sequence-specific DNA binding (GO:0003700);; Cellular Component: nucleus (GO:0005634);; Biological Process: regulation of transcription, DNA-templated (GO:0006355);; Molecular Function: sequence-specific DNA binding (GO:0043565);;	K09338|0|mus:103990958|K09338 homeobox-leucine zipper protein | (RefSeq) homeobox-leucine zipper protein HOX32-like	--
novel_miR_2612	gene.Gb_10259	601	0.0173347	miR166.25-3p	UCGGACCAGGCUUCAUUCCCC	21	1478.88	1616.72	1959.81	1631.72	3246.01	3219.7	3259.39	3007.91	--	--	--	8.3264e-06	1.45307	down	gene.Gb_10259	gene.Gb_10259	4.58278	539	5.54874	747	4.30075	528	1.80826	230	3.79746	440	3.84378	479	5.74904	710	5.21226	577	0.162853	-0.546231	normal	0.413907	0.515434	normal	--	--	Molecular Function: transcription factor activity, sequence-specific DNA binding (GO:0003700);; Cellular Component: nucleus (GO:0005634);; Biological Process: regulation of transcription, DNA-templated (GO:0006355);; Molecular Function: sequence-specific DNA binding (GO:0043565);;	K09338|0|mus:103990958|K09338 homeobox-leucine zipper protein | (RefSeq) homeobox-leucine zipper protein HOX32-like	--
novel_miR_266	gene.Gb_10259	601	0.0173347	miR166.19-3p	UCGGACCAGGCUUCAUUCCCC	21	1478.88	1616.04	1959.81	1631.72	3244.65	3218.99	3258.72	3007.91	--	--	--	8.3264e-06	1.45292	up	gene.Gb_10259	gene.Gb_10259	4.58278	539	5.54874	747	4.30075	528	1.80826	230	3.79746	440	3.84378	479	5.74904	710	5.21226	577	0.162853	-0.546231	normal	0.413907	0.515434	normal	--	--	Molecular Function: transcription factor activity, sequence-specific DNA binding (GO:0003700);; Cellular Component: nucleus (GO:0005634);; Biological Process: regulation of transcription, DNA-templated (GO:0006355);; Molecular Function: sequence-specific DNA binding (GO:0043565);;	K09338|0|mus:103990958|K09338 homeobox-leucine zipper protein | (RefSeq) homeobox-leucine zipper protein HOX32-like	--
novel_miR_3286	gene.Gb_10259	601	0.0173347	miR166.2-3p	UCGGACCAGGCUUCAUUCCCC	21	4734.35	5091.93	4832.75	4189.86	6308.09	6012.07	6814.78	6352.39	--	--	--	0.000220613	1.19947	down	gene.Gb_10259	gene.Gb_10259	4.58278	539	5.54874	747	4.30075	528	1.80826	230	3.79746	440	3.84378	479	5.74904	710	5.21226	577	0.162853	-0.546231	normal	0.413907	0.515434	normal	--	--	Molecular Function: transcription factor activity, sequence-specific DNA binding (GO:0003700);; Cellular Component: nucleus (GO:0005634);; Biological Process: regulation of transcription, DNA-templated (GO:0006355);; Molecular Function: sequence-specific DNA binding (GO:0043565);;	K09338|0|mus:103990958|K09338 homeobox-leucine zipper protein | (RefSeq) homeobox-leucine zipper protein HOX32-like	--
novel_miR_425	gene.Gb_10259	601	0.0173347	miR166.9-3p	UCGGACCAGGCUUCAUUCCCC	21	1680.55	1918.41	2208.28	1827.64	3834.58	3723.63	3910.59	3566.41	--	--	--	1.73579e-06	1.53823	up	gene.Gb_10259	gene.Gb_10259	4.58278	539	5.54874	747	4.30075	528	1.80826	230	3.79746	440	3.84378	479	5.74904	710	5.21226	577	0.162853	-0.546231	normal	0.413907	0.515434	normal	--	--	Molecular Function: transcription factor activity, sequence-specific DNA binding (GO:0003700);; Cellular Component: nucleus (GO:0005634);; Biological Process: regulation of transcription, DNA-templated (GO:0006355);; Molecular Function: sequence-specific DNA binding (GO:0043565);;	K09338|0|mus:103990958|K09338 homeobox-leucine zipper protein | (RefSeq) homeobox-leucine zipper protein HOX32-like	--
novel_miR_580	gene.Gb_10259	601	0.0173347	miR166.26-3p	UCGGACCAGGCUUCAUUCCCC	21	4734.35	5091.93	4832.75	4189.86	6308.09	6012.07	6814.78	6352.39	--	--	--	0.000220613	1.19947	up	gene.Gb_10259	gene.Gb_10259	4.58278	539	5.54874	747	4.30075	528	1.80826	230	3.79746	440	3.84378	479	5.74904	710	5.21226	577	0.162853	-0.546231	normal	0.413907	0.515434	normal	--	--	Molecular Function: transcription factor activity, sequence-specific DNA binding (GO:0003700);; Cellular Component: nucleus (GO:0005634);; Biological Process: regulation of transcription, DNA-templated (GO:0006355);; Molecular Function: sequence-specific DNA binding (GO:0043565);;	K09338|0|mus:103990958|K09338 homeobox-leucine zipper protein | (RefSeq) homeobox-leucine zipper protein HOX32-like	--
novel_miR_805	gene.Gb_10259	601	0.0173347	miR166.14-3p	UCGGACCAGGCUUCAUUCCCC	21	1478.88	1616.72	1959.81	1631.72	3246.01	3219.7	3259.39	3007.91	--	--	--	8.3264e-06	1.45307	down	gene.Gb_10259	gene.Gb_10259	4.58278	539	5.54874	747	4.30075	528	1.80826	230	3.79746	440	3.84378	479	5.74904	710	5.21226	577	0.162853	-0.546231	normal	0.413907	0.515434	normal	--	--	Molecular Function: transcription factor activity, sequence-specific DNA binding (GO:0003700);; Cellular Component: nucleus (GO:0005634);; Biological Process: regulation of transcription, DNA-templated (GO:0006355);; Molecular Function: sequence-specific DNA binding (GO:0043565);;	K09338|0|mus:103990958|K09338 homeobox-leucine zipper protein | (RefSeq) homeobox-leucine zipper protein HOX32-like	--
novel_miR_2157	gene.Gb_25709	905	0.00893408	miR171_1.3-3p	UUGAGUCGCGCCAAUAUCACU	21	225.674	229.501	108.706	16.793	52.4539	30.7797	8.07279	15.5596	5.9049e-12	-2.51269	down	--	--	--	gene.Gb_25709	gene.Gb_25709	1.28215	105	1.30803	124	0.071508	7	0.069324	7	0.378727	35	0.518714	45	0.877269	75	0	0	0.0231301	-1.59305	normal	--	--	--	--	--	--	--	--
novel_miR_2228	gene.Gb_25709	905	0.00575254	miR171_1.7-3p	UUGAGCCGCGCCAAUAUCACU	21	10.8035	6.12911	9.31764	5.59768	11.5807	9.3055	10.091	15.5596	--	--	--	--	--	--	gene.Gb_25709	gene.Gb_25709	1.28215	105	1.30803	124	0.071508	7	0.069324	7	0.378727	35	0.518714	45	0.877269	75	0	0	0.0231301	-1.59305	normal	--	--	--	--	--	--	--	--
novel_miR_2360	gene.Gb_25709	905	0.00893408	miR171_1.1-3p	UUGAGCCGUGCCAAUAUCACA	21	72.0235	81.0405	12.4235	22.3907	100.82	86.6127	79.3824	76.9788	--	--	--	0.001033	2.7157	up	gene.Gb_25709	gene.Gb_25709	1.28215	105	1.30803	124	0.071508	7	0.069324	7	0.378727	35	0.518714	45	0.877269	75	0	0	0.0231301	-1.59305	normal	--	--	--	--	--	--	--	--
novel_miR_2456	gene.Gb_25709	905	0.00575254	miR171_1.8-3p	UUGAGCCGCGCCAAUAUCACU	21	10.8035	6.12911	9.31764	5.59768	11.5807	9.3055	10.091	15.5596	--	--	--	--	--	--	gene.Gb_25709	gene.Gb_25709	1.28215	105	1.30803	124	0.071508	7	0.069324	7	0.378727	35	0.518714	45	0.877269	75	0	0	0.0231301	-1.59305	normal	--	--	--	--	--	--	--	--
novel_miR_2465	gene.Gb_25709	905	0.00893408	miR171_1.5-3p	UUGAGCCGUGCCAAUAUCACA	21	69.6228	81.0405	15.5294	22.3907	101.502	87.3286	80.7279	76.1599	--	--	--	0.00137255	2.60664	up	gene.Gb_25709	gene.Gb_25709	1.28215	105	1.30803	124	0.071508	7	0.069324	7	0.378727	35	0.518714	45	0.877269	75	0	0	0.0231301	-1.59305	normal	--	--	--	--	--	--	--	--
novel_miR_451	gene.Gb_25709	905	0.00893408	miR171_1.6-3p	UUGAGCCGUGCCAAUAUCACA	21	72.0235	81.0405	15.5294	22.3907	101.502	87.3286	80.7279	76.1599	--	--	--	0.00137255	2.60664	down	gene.Gb_25709	gene.Gb_25709	1.28215	105	1.30803	124	0.071508	7	0.069324	7	0.378727	35	0.518714	45	0.877269	75	0	0	0.0231301	-1.59305	normal	--	--	--	--	--	--	--	--
novel_miR_1478	Ginkgo_biloba_newGene_11564	240	0.00774176	novel_miR_1478-5p	UGGAGAAAAUGGGAAUGUGAAU	22	286651	354829	166879	178546	275110	250533	166271	223881	--	--	--	--	--	--	Ginkgo_biloba_newGene_11564	--	0.55177	26	0	0	0	0	0	0	0.340137	18	0.343354	18	0.271259	14	0.712867	32	--	--	--	--	--	--	--	--	--	--	--
novel_miR_2261	gene.Gb_16966	2358	0.0418446	miR167_1.9-5p	UCCAUAUGACAAACCCACUCC	21	480.157	354.126	1711.34	1956.39	141.694	177.52	234.111	204.731	1.43484e-07	-1.45152	down	1.70387e-14	-2.36472	up	gene.Gb_16966	gene.Gb_16966	0.562562	56	1.1285	129	2.16426	222	0.736321	78	1.04482	115	1.27678	134	0.964561	100	0.5552	52	0.666773	0.410763	normal	0.389591	-1.25001	normal	--	--	--	--	--
novel_miR_68	gene.Gb_09274	404	0.00465227	novel_miR_68-3p	UUUAUUGCUAGGGGCAAACCUU	22	48.0157	32.0076	46.5882	95.1605	15.668	24.3375	25.5638	17.1974	--	--	--	--	--	--	gene.Gb_09274	gene.Gb_09274	0.043801	7	0.847356	208	0.388646	45	0.456692	103	0.503909	62	0.527638	119	0.650872	145	0.553545	109	0.911217	-0.15934	normal	0.454253	0.552498	normal	--	--	--	--	--
novel_miR_2367	gene.Gb_28152	1798	0.0366178	miR482.6-3p	UCUUCCCAAUGCCACCUAUUCC	22	4694.73	5540.04	3664.94	4122.69	4400	3837.45	5111.42	4264.14	--	--	--	--	--	--	gene.Gb_28152	gene.Gb_28152	0.200268	28	0.159106	26	0.240893	35	0.094573	15	0.690659	104	0.653093	95	0.863123	122	0.818465	104	0.013607	1.78393	normal	0.00552644	1.9298	up	--	--	--	--	--
novel_miR_755	gene.Gb_28152	1798	0.013892	miR2118.5-3p	UCUUCCCAAUGCCUGCUAUUCC	22	7380.01	7529.27	9221.36	8684.8	6291.06	6148.79	8356.68	6869.95	--	--	--	--	--	--	gene.Gb_28152	gene.Gb_28152	0.200268	28	0.159106	26	0.240893	35	0.094573	15	0.690659	104	0.653093	95	0.863123	122	0.818465	104	0.013607	1.78393	normal	0.00552644	1.9298	up	--	--	--	--	--
novel_miR_1044	gene.Gb_05477	839	0.042589	miR396.1-5p	UUCCACAGCUUUCUUGAACUU	21	1711.76	1093.02	4515.95	4343.8	2104.97	2599.81	6450.16	5076.51	--	--	--	0.00200012	1.03989	down	gene.Gb_05477	gene.Gb_05477	6.03063	540	9.69929	961	1.47414	134	1.54772	144	34.3764	3318	34.7879	3171	57.5017	5165	36.3659	2940	1.47237e-16	2.07253	up	1.25165e-09	4.61631	up	--	--	--	--	--
novel_miR_2607	gene.Gb_05477	839	0.042589	miR396.3-5p	UUCCACAGCUUUCUUGAACUU	21	1711.76	1093.02	4515.95	4343.8	2104.97	2599.81	6450.16	5076.51	--	--	--	0.00200012	1.03989	up	gene.Gb_05477	gene.Gb_05477	6.03063	540	9.69929	961	1.47414	134	1.54772	144	34.3764	3318	34.7879	3171	57.5017	5165	36.3659	2940	1.47237e-16	2.07253	up	1.25165e-09	4.61631	up	--	--	--	--	--
novel_miR_2697	gene.Gb_05477	839	0.042589	miR396.9-5p	UUCCACAGCUUUCUUGAACUU	21	1711.76	1093.02	4515.95	4343.8	2104.97	2601.96	6450.16	5075.69	--	--	--	0.00200012	1.03978	down	gene.Gb_05477	gene.Gb_05477	6.03063	540	9.69929	961	1.47414	134	1.54772	144	34.3764	3318	34.7879	3171	57.5017	5165	36.3659	2940	1.47237e-16	2.07253	up	1.25165e-09	4.61631	up	--	--	--	--	--
novel_miR_2773	gene.Gb_05477	839	0.042589	miR396.10-5p	UUCCACAGCUUUCUUGAACUU	21	1730.97	1100.52	4547.01	4371.79	2119.95	2619.14	6453.52	5065.04	--	--	--	0.00230048	1.02931	down	gene.Gb_05477	gene.Gb_05477	6.03063	540	9.69929	961	1.47414	134	1.54772	144	34.3764	3318	34.7879	3171	57.5017	5165	36.3659	2940	1.47237e-16	2.07253	up	1.25165e-09	4.61631	up	--	--	--	--	--
novel_miR_2840	gene.Gb_05477	839	0.042589	miR396.8-3p	UUCCACAGCUUUCUUGAACUU	21	1711.76	1093.02	4515.95	4343.8	2104.97	2601.96	6450.16	5075.69	--	--	--	0.00200012	1.03978	down	gene.Gb_05477	gene.Gb_05477	6.03063	540	9.69929	961	1.47414	134	1.54772	144	34.3764	3318	34.7879	3171	57.5017	5165	36.3659	2940	1.47237e-16	2.07253	up	1.25165e-09	4.61631	up	--	--	--	--	--
novel_miR_3362	gene.Gb_05477	839	0.042589	miR396.14-5p	UUCCACAGCUUUCUUGAACUU	21	1730.97	1100.52	4547.01	4371.79	2119.95	2619.14	6453.52	5065.04	--	--	--	0.00230048	1.02931	up	gene.Gb_05477	gene.Gb_05477	6.03063	540	9.69929	961	1.47414	134	1.54772	144	34.3764	3318	34.7879	3171	57.5017	5165	36.3659	2940	1.47237e-16	2.07253	up	1.25165e-09	4.61631	up	--	--	--	--	--
novel_miR_3383	gene.Gb_05477	839	0.042589	miR396.11-5p	UUCCACAGCUUUCUUGAACUU	21	1730.97	1100.52	4547.01	4371.79	2119.95	2619.14	6453.52	5065.04	--	--	--	0.00230048	1.02931	down	gene.Gb_05477	gene.Gb_05477	6.03063	540	9.69929	961	1.47414	134	1.54772	144	34.3764	3318	34.7879	3171	57.5017	5165	36.3659	2940	1.47237e-16	2.07253	up	1.25165e-09	4.61631	up	--	--	--	--	--
novel_miR_1086	gene.Gb_31860	432	0.0303002	novel_miR_1086-5p	UUCACUUAUUUUGAUUUUG	19	0	1.36202	3.10588	0	5.44975	2.86323	5.38186	1.63785	--	--	--	--	--	--	gene.Gb_31860	gene.Gb_31860	1.64217	34	1.05277	26	0.680382	15	0.498186	12	0.677469	16	0.907738	20	1.16824	26	1.61371	32	--	--	--	--	--	--	--	--	--	--	--
novel_miR_1809	gene.Gb_23724	1939	0.027591	novel_miR_1809-5p	UUGACAGAAGAUAGGGAGCA	20	38274.5	35860.1	16343.1	22138.8	8070.41	10290.5	9995.46	8698.61	1.19665e-25	-2.09942	up	--	--	--	gene.Gb_23724	gene.Gb_23724	10.1904	1302	6.6855	987	8.90666	1181	7.32407	1001	16.3728	2306	17.1192	2318	16.664	2219	17.4663	2084	0.00171651	0.898742	normal	0.0296547	0.747235	normal	--	--	--	--	--
novel_miR_2875	gene.Gb_27738	696	0.0115901	miR536.2-3p	CCGUGCCAAGCUGCGUGCACC	21	6.00196	5.4481	34.1647	19.5919	129.432	103.076	43.0549	49.1354	8.06626e-13	4.06931	down	--	--	--	gene.Gb_27738	gene.Gb_27738	7.7577	443	7.22574	496	2.74667	169	4.47948	283	1.54846	101	2.44786	155	4.05034	246	4.08973	227	8.23137e-06	-1.95544	down	0.812096	-0.157076	normal	--	--	--	--	--
novel_miR_412	gene.Gb_27738	696	0.0115901	miR536.3-3p	CCGUGCCAAGCUGCGUGCACC	21	6.00196	5.4481	34.1647	19.5919	129.432	103.076	43.0549	49.1354	8.06626e-13	4.06931	down	--	--	--	gene.Gb_27738	gene.Gb_27738	7.7577	443	7.22574	496	2.74667	169	4.47948	283	1.54846	101	2.44786	155	4.05034	246	4.08973	227	8.23137e-06	-1.95544	down	0.812096	-0.157076	normal	--	--	--	--	--
novel_miR_1029	Ginkgo_biloba_newGene_9611	346	0.0324909	miR482.14-3p	UCUUACCGACGCCACCCAUUCC	22	1637.34	1791.06	2298.35	1880.82	5006.96	4864.63	5987.32	6213.17	9.24959e-11	1.40902	up	3.8967e-13	2.18941	down	Ginkgo_biloba_newGene_9611	--	4.58284	266	5.585	386	1.43606	71	0.39658	35	4.32903	285	3.71131	231	6.11353	364	7.24128	345	0.466626	-0.395121	normal	5.59144e-06	2.50156	up	--	--	--	--	--
novel_miR_1609	Ginkgo_biloba_newGene_9611	346	0.039608	miR482.34-5p	UCUUUCCAAUUCCACCCAU	19	502.964	418.823	490.729	671.721	495.246	453.822	441.313	449.589	--	--	--	--	--	--	Ginkgo_biloba_newGene_9611	--	4.58284	266	5.585	386	1.43606	71	0.39658	35	4.32903	285	3.71131	231	6.11353	364	7.24128	345	0.466626	-0.395121	normal	5.59144e-06	2.50156	up	--	--	--	--	--
novel_miR_1961	Ginkgo_biloba_newGene_9611	346	0.0324909	miR482.11-3p	UCUUACCGACGCCACCCAUUCC	22	1637.34	1791.06	2298.35	1880.82	5006.96	4864.63	5987.32	6213.17	9.24959e-11	1.40902	down	3.8967e-13	2.18941	down	Ginkgo_biloba_newGene_9611	--	4.58284	266	5.585	386	1.43606	71	0.39658	35	4.32903	285	3.71131	231	6.11353	364	7.24128	345	0.466626	-0.395121	normal	5.59144e-06	2.50156	up	--	--	--	--	--
novel_miR_1966	Ginkgo_biloba_newGene_9611	346	0.018861	miR2118.4-3p	UUUUUCCAACACCUCCCAUUCC	22	594.194	560.473	419.294	576.561	416.906	387.968	548.95	568.333	--	--	--	--	--	--	Ginkgo_biloba_newGene_9611	--	4.58284	266	5.585	386	1.43606	71	0.39658	35	4.32903	285	3.71131	231	6.11353	364	7.24128	345	0.466626	-0.395121	normal	5.59144e-06	2.50156	up	--	--	--	--	--
novel_miR_1984	Ginkgo_biloba_newGene_9611	346	0.027591	miR482.27-5p	UCUUUCCAAUUCCACCCAUUCU	22	1559.31	1522.74	1652.33	1796.85	1791.61	1468.12	1625.99	1502.72	--	--	--	--	--	--	Ginkgo_biloba_newGene_9611	--	4.58284	266	5.585	386	1.43606	71	0.39658	35	4.32903	285	3.71131	231	6.11353	364	7.24128	345	0.466626	-0.395121	normal	5.59144e-06	2.50156	up	--	--	--	--	--
novel_miR_2759	Ginkgo_biloba_newGene_9611	346	0.0418446	miR482.28-3p	UCUUUCCAAUUCCACCCUU	19	28.8094	18.3873	21.7412	19.5919	26.5676	24.3375	18.1638	16.3785	--	--	--	--	--	--	Ginkgo_biloba_newGene_9611	--	4.58284	266	5.585	386	1.43606	71	0.39658	35	4.32903	285	3.71131	231	6.11353	364	7.24128	345	0.466626	-0.395121	normal	5.59144e-06	2.50156	up	--	--	--	--	--
novel_miR_3190	Ginkgo_biloba_newGene_9611	346	0.0241842	miR482.22-3p	UCUUCCCAAUUCCACCCAUUCC	22	813.866	719.83	1006.3	1027.17	855.611	705.787	914.916	835.302	--	--	--	--	--	--	Ginkgo_biloba_newGene_9611	--	4.58284	266	5.585	386	1.43606	71	0.39658	35	4.32903	285	3.71131	231	6.11353	364	7.24128	345	0.466626	-0.395121	normal	5.59144e-06	2.50156	up	--	--	--	--	--
novel_miR_406	Ginkgo_biloba_newGene_9611	346	0.027591	miR482.21-5p	UCUUUCCAAUUCCAUCCAUUCC	22	435.742	373.195	431.717	632.538	444.836	410.158	409.694	421.746	--	--	--	--	--	--	Ginkgo_biloba_newGene_9611	--	4.58284	266	5.585	386	1.43606	71	0.39658	35	4.32903	285	3.71131	231	6.11353	364	7.24128	345	0.466626	-0.395121	normal	5.59144e-06	2.50156	up	--	--	--	--	--
novel_miR_652	Ginkgo_biloba_newGene_9611	346	0.0366178	miR482.13-3p	UCUUUCCAAUUCCACCCGU	19	12.0039	10.2152	12.4235	11.1954	14.9868	14.3162	8.74552	10.646	--	--	--	--	--	--	Ginkgo_biloba_newGene_9611	--	4.58284	266	5.585	386	1.43606	71	0.39658	35	4.32903	285	3.71131	231	6.11353	364	7.24128	345	0.466626	-0.395121	normal	5.59144e-06	2.50156	up	--	--	--	--	--
novel_miR_212	gene.Gb_31580	1221	0.0261024	novel_miR_212-3p	AAUCCCAAACCUAUAAAUAAGUGC	24	1.20039	8.85316	12.4235	2.79884	4.76854	2.14742	3.36366	1.63785	--	--	--	--	--	--	gene.Gb_31580	gene.Gb_31580	0.309537	17	1.17882	74	0.831388	47	0.06659	4	0	0	0.295447	17	0	0	0	0	--	--	--	--	--	--	[E]	Amino acid transport and metabolism	Molecular Function: ATP binding (GO:0005524);; Cellular Component: mitochondrion (GO:0005739);; Biological Process: cysteine metabolic process (GO:0006534);; Molecular Function: zinc ion binding (GO:0008270);; Molecular Function: transaminase activity (GO:0008483);; Biological Process: iron-sulfur cluster assembly (GO:0016226);; Molecular Function: pyridoxal phosphate binding (GO:0030170);; Molec…	--	--
novel_miR_2084	gene.Gb_28591	261	0.0173347	miR390.3-5p	AAGCUCAGGAGGGAUAGCGCC	21	70.8231	85.1266	52.8	61.5745	455.736	496.771	785.752	755.867	1.83813e-17	2.45656	down	1.10517e-28	4.36946	down	gene.Gb_28591	gene.Gb_28591	0.681774	11	0.417286	8	1.95415	33	0.378192	7	0.189648	4	1.35673	23	0.109762	2	0.423012	7	--	--	--	--	--	--	--	--	--	--	--
novel_miR_2484	gene.Gb_28591	261	0.0173347	miR390.2-5p	AAGCUCAGGAGGGAUAGCGCC	21	70.8231	84.4455	52.8	61.5745	448.924	489.613	769.606	745.221	2.82423e-17	2.44251	down	2.61374e-28	4.34436	down	gene.Gb_28591	gene.Gb_28591	0.681774	11	0.417286	8	1.95415	33	0.378192	7	0.189648	4	1.35673	23	0.109762	2	0.423012	7	--	--	--	--	--	--	--	--	--	--	--
novel_miR_348	gene.Gb_28591	261	0.0173347	miR390.1-5p	AAGCUCAGGAGGGAUAGCGCC	21	70.8231	84.4455	52.8	61.5745	448.924	489.613	769.606	745.221	2.82423e-17	2.44251	up	2.61374e-28	4.34436	down	gene.Gb_28591	gene.Gb_28591	0.681774	11	0.417286	8	1.95415	33	0.378192	7	0.189648	4	1.35673	23	0.109762	2	0.423012	7	--	--	--	--	--	--	--	--	--	--	--
novel_miR_1609	Ginkgo_biloba_newGene_1651	277	0.0477835	miR482.34-5p	UCUUUCCAAUUCCACCCAU	19	502.964	418.823	490.729	671.721	495.246	453.822	441.313	449.589	--	--	--	--	--	--	Ginkgo_biloba_newGene_1651	--	5.9993	237	6.3983	292	2.60909	106	2.133	91	11.9369	531	10.2718	428	8.12	334	10.0134	372	0.0741527	0.785915	normal	0.00268495	1.61638	up	--	--	--	--	--
novel_miR_1984	Ginkgo_biloba_newGene_1651	277	0.0215262	miR482.27-5p	UCUUUCCAAUUCCACCCAUUCU	22	1559.31	1522.74	1652.33	1796.85	1791.61	1468.12	1625.99	1502.72	--	--	--	--	--	--	Ginkgo_biloba_newGene_1651	--	5.9993	237	6.3983	292	2.60909	106	2.133	91	11.9369	531	10.2718	428	8.12	334	10.0134	372	0.0741527	0.785915	normal	0.00268495	1.61638	up	--	--	--	--	--
novel_miR_406	Ginkgo_biloba_newGene_1651	277	0.0245633	miR482.21-5p	UCUUUCCAAUUCCAUCCAUUCC	22	435.742	373.195	431.717	632.538	444.836	410.158	409.694	421.746	--	--	--	--	--	--	Ginkgo_biloba_newGene_1651	--	5.9993	237	6.3983	292	2.60909	106	2.133	91	11.9369	531	10.2718	428	8.12	334	10.0134	372	0.0741527	0.785915	normal	0.00268495	1.61638	up	--	--	--	--	--
novel_miR_2357	gene.Gb_01925	271	0.00542554	miR482.12-3p	UCUUUCCUGCCCCUCCCAUACC	22	1819.79	2604.87	3205.27	3462.16	2116.55	1833.18	3151.08	3420.64	--	--	--	--	--	--	gene.Gb_01925	gene.Gb_01925	0	0	0	0	0	0	0	0	0	0	0	0	0	0	0	0	--	--	--	--	--	--	--	--	--	--	--
novel_miR_1996	gene.Gb_29339	579	0.0347441	novel_miR_1996-5p	UCCGACUGGGUGUUUUGCAAC	21	2254.34	2549.03	2904	2748.46	2743.27	2691.44	3014.51	3211	--	--	--	--	--	--	gene.Gb_29339	gene.Gb_29339	0	0	0.088054	7	0.31881	23	0.133647	11	0.367866	28	0.177746	13	0.537568	38	0.397366	26	--	--	--	--	--	--	--	--	--	--	--
novel_miR_2367	gene.Gb_07607	877	0.0347441	miR482.6-3p	UCUUCCCAAUGCCACCUAUUCC	22	4694.73	5540.04	3664.94	4122.69	4400	3837.45	5111.42	4264.14	--	--	--	--	--	--	gene.Gb_07607	gene.Gb_07607	0.084288	7	0	0	0.648393	49	0.238474	19	0	0	0	0	0.053771	5	0	0	--	--	--	--	--	--	--	--	--	--	--
novel_miR_755	gene.Gb_07607	877	0.0215262	miR2118.5-3p	UCUUCCCAAUGCCUGCUAUUCC	22	7380.01	7529.27	9221.36	8684.8	6291.06	6148.79	8356.68	6869.95	--	--	--	--	--	--	gene.Gb_07607	gene.Gb_07607	0.084288	7	0	0	0.648393	49	0.238474	19	0	0	0	0	0.053771	5	0	0	--	--	--	--	--	--	--	--	--	--	--
novel_miR_2304	gene.Gb_33427	900	0.0221858	miR482.3-5p	UCUAUGAUAGUGGACCCAU	19	4.80157	9.53417	6.21176	2.79884	14.3056	17.1794	16.1456	18.8352	--	--	--	--	--	--	gene.Gb_33427	gene.Gb_33427	1.83194	123	2.31486	181	2.0525	144	1.38982	100	1.91182	143	1.82438	130	2.79517	196	2.28907	144	0.786103	-0.211444	normal	0.741332	0.23283	normal	--	--	--	--	--
novel_miR_80	gene.Gb_18303	1367	0.0230459	novel_miR_80-5p	UUGACACCAACUUUGACAGGA	21	26.4086	8.85316	21.7412	22.3907	4.76854	9.3055	8.74552	8.18924	--	--	--	--	--	--	gene.Gb_18303	gene.Gb_18303	6.79266	1228	6.3664	1287	3.46909	634	3.90371	726	6.68035	1284	8.96264	1725	5.29483	910	7.50554	1213	0.642018	0.172173	normal	0.33801	0.429385	normal	--	--	Biological Process: Group I intron splicing (GO:0000372);; Biological Process: Group II intron splicing (GO:0000373);;	--	--
novel_miR_2367	gene.Gb_41786	994	0.0362433	miR482.6-3p	UCUUCCCAAUGCCACCUAUUCC	22	4694.73	5540.04	3664.94	4122.69	4400	3837.45	5111.42	4264.14	--	--	--	--	--	--	gene.Gb_41786	gene.Gb_41786	1.73229	288	1.99059	373	3.5421	600	2.47307	437	1.84062	337	2.29924	398	5.18177	857	4.00858	615	0.89987	0.0855929	normal	0.575844	0.259294	normal	--	--	--	--	--
novel_miR_3280	gene.Gb_13708	1386	0.00310392	novel_miR_3280-5p	UCCGUAUCGUUGCUUGAAGUAA	22	944.709	1120.27	4699.2	7033.48	821.551	1297.04	933.753	780.434	--	--	--	3.68879e-12	-2.06612	up	gene.Gb_13708	gene.Gb_13708	11.4905	1400	12.2128	1727	12.6771	1614	10.7086	1412	22.5518	3049	23.6319	3051	28.553	3631	17.4017	1986	0.000418687	0.891982	normal	0.221407	0.638222	normal	--	--	--	K11593|0|gmx:100797755|K11593 eukaryotic translation initiation factor 2C | (RefSeq) protein argonaute 7-like	--
novel_miR_1585	gene.Gb_25961	67	0.0346509	miR4378.1-5p	CUGAAACUCUCUUAUAAUGUA	21	0	0	0	0	0	0.715808	0.672732	0.818924	--	--	--	--	--	--	gene.Gb_25961	gene.Gb_25961	0	0	0	0	0.519331	8	0.054898	1	2.00114	30	3.52933	50	1.14428	16	0.83536	11	--	--	--	--	--	--	--	--	--	--	--
novel_miR_179	gene.Gb_25961	67	0.0346509	miR4378.6-5p	CUGAAACUCUCUUAUAAUGUA	21	0	0	0	0	0	0.715808	0.672732	0.818924	--	--	--	--	--	--	gene.Gb_25961	gene.Gb_25961	0	0	0	0	0.519331	8	0.054898	1	2.00114	30	3.52933	50	1.14428	16	0.83536	11	--	--	--	--	--	--	--	--	--	--	--
novel_miR_1937	gene.Gb_25961	67	0.0346509	miR4378.4-5p	CUGAAACUCUCUUAUAAUGUA	21	0	0	0	0	0	0.715808	0.672732	0.818924	--	--	--	--	--	--	gene.Gb_25961	gene.Gb_25961	0	0	0	0	0.519331	8	0.054898	1	2.00114	30	3.52933	50	1.14428	16	0.83536	11	--	--	--	--	--	--	--	--	--	--	--
novel_miR_2177	gene.Gb_25961	67	0.0346509	miR4378.5-5p	CUGAAACUCUCUUAUAAUGUA	21	0	0	0	0	0	0.715808	0.672732	0.818924	--	--	--	--	--	--	gene.Gb_25961	gene.Gb_25961	0	0	0	0	0.519331	8	0.054898	1	2.00114	30	3.52933	50	1.14428	16	0.83536	11	--	--	--	--	--	--	--	--	--	--	--
novel_miR_3061	gene.Gb_25961	67	0.0346509	miR4378.3-5p	CUGAAACUCUCUUAUAAUGUA	21	0	0	0	0	0	0.715808	0.672732	0.818924	--	--	--	--	--	--	gene.Gb_25961	gene.Gb_25961	0	0	0	0	0.519331	8	0.054898	1	2.00114	30	3.52933	50	1.14428	16	0.83536	11	--	--	--	--	--	--	--	--	--	--	--
novel_miR_883	gene.Gb_25961	67	0.0346509	miR4378.2-5p	CUGAAACUCUCUUAUAAUGUA	21	0	0	0	0	0	0.715808	0.672732	0.818924	--	--	--	--	--	--	gene.Gb_25961	gene.Gb_25961	0	0	0	0	0.519331	8	0.054898	1	2.00114	30	3.52933	50	1.14428	16	0.83536	11	--	--	--	--	--	--	--	--	--	--	--
novel_miR_1666	gene.Gb_33368	108	0.0150409	miR397.7-5p	UAUCAUUGAAAACGGCUUUAG	21	32795.9	26506.4	14159.7	14565.2	19910	20640.3	25139.3	21481.2	--	--	--	3.33039e-06	1.36168	down	gene.Gb_33368	gene.Gb_33368	0	0	0	0	0	0	0	0	0	0	0	0	0	0	0	0	--	--	--	--	--	--	--	--	Molecular Function: purine ribonucleoside binding (GO:0032550);; Molecular Function: adenyl ribonucleotide binding (GO:0032559);; Molecular Function: anion binding (GO:0043168);; Biological Process: response to stimulus (GO:0050896);;	--	--
novel_miR_1029	gene.Gb_03426	712	0.0324909	miR482.14-3p	UCUUACCGACGCCACCCAUUCC	22	1637.34	1791.06	2298.35	1880.82	5006.96	4864.63	5987.32	6213.17	9.24959e-11	1.40902	up	3.8967e-13	2.18941	down	gene.Gb_03426	gene.Gb_03426	0	0	0.080403	12	0.965525	120	0.137104	18	0.015293	3	0.074961	10	0.990363	78	0.469705	53	--	--	--	0.882808	-0.341642	normal	[S]	Function unknown	--	--	--
novel_miR_1961	gene.Gb_03426	712	0.0324909	miR482.11-3p	UCUUACCGACGCCACCCAUUCC	22	1637.34	1791.06	2298.35	1880.82	5006.96	4864.63	5987.32	6213.17	9.24959e-11	1.40902	down	3.8967e-13	2.18941	down	gene.Gb_03426	gene.Gb_03426	0	0	0.080403	12	0.965525	120	0.137104	18	0.015293	3	0.074961	10	0.990363	78	0.469705	53	--	--	--	0.882808	-0.341642	normal	[S]	Function unknown	--	--	--
novel_miR_2335	gene.Gb_03426	712	0.00812727	novel_miR_2335-3p	UUUUCCCGGCUCCUCCCAUGCC	22	33.611	54.481	121.129	109.155	147.825	136.003	205.856	218.653	0.00120771	1.49965	up	0.00306766	1.52776	down	gene.Gb_03426	gene.Gb_03426	0	0	0.080403	12	0.965525	120	0.137104	18	0.015293	3	0.074961	10	0.990363	78	0.469705	53	--	--	--	0.882808	-0.341642	normal	[S]	Function unknown	--	--	--
novel_miR_1478	gene.Gb_17378	64	0.00619822	novel_miR_1478-5p	UGGAGAAAAUGGGAAUGUGAAU	22	286651	354829	166879	178546	275110	250533	166271	223881	--	--	--	--	--	--	gene.Gb_17378	gene.Gb_17378	0.548042	100	0.676596	141	0.822939	152	0.623079	120	2.00511	385	2.24032	424	2.55672	474	1.92439	321	0.000342383	1.68719	up	0.0116288	1.30014	normal	[S]	Function unknown	--	--	--
novel_miR_1221	gene.Gb_18245	1189	0.0173347	miR166.15-3p	UCGGACCAGGCUUCAUUCCCC	21	4734.35	5091.93	4832.75	4189.86	6308.09	6012.07	6814.78	6352.39	--	--	--	0.000220613	1.19947	down	gene.Gb_18245	gene.Gb_18245	52.6068	7046	61.7532	9586	3.767	530	2.95361	426	24.0972	3591	23.0438	3283	44.5295	6242	36.8881	4614	1.43062e-08	-1.33803	down	2.07192e-22	3.26202	up	--	--	Molecular Function: transcription factor activity, sequence-specific DNA binding (GO:0003700);; Cellular Component: nucleus (GO:0005634);; Biological Process: regulation of transcription, DNA-templated (GO:0006355);; Molecular Function: sequence-specific DNA binding (GO:0043565);;	K09338|0|pda:103710500|K09338 homeobox-leucine zipper protein | (RefSeq) homeobox-leucine zipper protein HOX32	--
novel_miR_1245	gene.Gb_18245	1189	0.0173347	miR166.8-3p	UCGGACCAGGCUUCAUUCCCC	21	1680.55	1918.41	2208.28	1827.64	3834.58	3723.63	3910.59	3566.41	--	--	--	1.73579e-06	1.53823	down	gene.Gb_18245	gene.Gb_18245	52.6068	7046	61.7532	9586	3.767	530	2.95361	426	24.0972	3591	23.0438	3283	44.5295	6242	36.8881	4614	1.43062e-08	-1.33803	down	2.07192e-22	3.26202	up	--	--	Molecular Function: transcription factor activity, sequence-specific DNA binding (GO:0003700);; Cellular Component: nucleus (GO:0005634);; Biological Process: regulation of transcription, DNA-templated (GO:0006355);; Molecular Function: sequence-specific DNA binding (GO:0043565);;	K09338|0|pda:103710500|K09338 homeobox-leucine zipper protein | (RefSeq) homeobox-leucine zipper protein HOX32	--
novel_miR_145	gene.Gb_18245	1189	0.0173347	miR166.24-3p	UCGGACCAGGCUUCAUUCCCC	21	1679.35	1917.73	2208.28	1827.64	3833.9	3722.92	3910.59	3565.59	--	--	--	1.73579e-06	1.53807	down	gene.Gb_18245	gene.Gb_18245	52.6068	7046	61.7532	9586	3.767	530	2.95361	426	24.0972	3591	23.0438	3283	44.5295	6242	36.8881	4614	1.43062e-08	-1.33803	down	2.07192e-22	3.26202	up	--	--	Molecular Function: transcription factor activity, sequence-specific DNA binding (GO:0003700);; Cellular Component: nucleus (GO:0005634);; Biological Process: regulation of transcription, DNA-templated (GO:0006355);; Molecular Function: sequence-specific DNA binding (GO:0043565);;	K09338|0|pda:103710500|K09338 homeobox-leucine zipper protein | (RefSeq) homeobox-leucine zipper protein HOX32	--
novel_miR_1672	gene.Gb_18245	1189	0.0173347	miR166.16-3p	UCGGACCAGGCUUCAUUCCCC	21	1478.88	1616.04	1959.81	1631.72	3244.65	3218.99	3258.72	3007.91	--	--	--	8.3264e-06	1.45292	up	gene.Gb_18245	gene.Gb_18245	52.6068	7046	61.7532	9586	3.767	530	2.95361	426	24.0972	3591	23.0438	3283	44.5295	6242	36.8881	4614	1.43062e-08	-1.33803	down	2.07192e-22	3.26202	up	--	--	Molecular Function: transcription factor activity, sequence-specific DNA binding (GO:0003700);; Cellular Component: nucleus (GO:0005634);; Biological Process: regulation of transcription, DNA-templated (GO:0006355);; Molecular Function: sequence-specific DNA binding (GO:0043565);;	K09338|0|pda:103710500|K09338 homeobox-leucine zipper protein | (RefSeq) homeobox-leucine zipper protein HOX32	--
novel_miR_1753	gene.Gb_18245	1189	0.0173347	miR166.10-3p	UCGGACCAGGCUUCAUUCCCC	21	1478.88	1616.72	1959.81	1631.72	3246.01	3219.7	3259.39	3007.91	--	--	--	8.3264e-06	1.45307	up	gene.Gb_18245	gene.Gb_18245	52.6068	7046	61.7532	9586	3.767	530	2.95361	426	24.0972	3591	23.0438	3283	44.5295	6242	36.8881	4614	1.43062e-08	-1.33803	down	2.07192e-22	3.26202	up	--	--	Molecular Function: transcription factor activity, sequence-specific DNA binding (GO:0003700);; Cellular Component: nucleus (GO:0005634);; Biological Process: regulation of transcription, DNA-templated (GO:0006355);; Molecular Function: sequence-specific DNA binding (GO:0043565);;	K09338|0|pda:103710500|K09338 homeobox-leucine zipper protein | (RefSeq) homeobox-leucine zipper protein HOX32	--
novel_miR_2612	gene.Gb_18245	1189	0.0173347	miR166.25-3p	UCGGACCAGGCUUCAUUCCCC	21	1478.88	1616.72	1959.81	1631.72	3246.01	3219.7	3259.39	3007.91	--	--	--	8.3264e-06	1.45307	down	gene.Gb_18245	gene.Gb_18245	52.6068	7046	61.7532	9586	3.767	530	2.95361	426	24.0972	3591	23.0438	3283	44.5295	6242	36.8881	4614	1.43062e-08	-1.33803	down	2.07192e-22	3.26202	up	--	--	Molecular Function: transcription factor activity, sequence-specific DNA binding (GO:0003700);; Cellular Component: nucleus (GO:0005634);; Biological Process: regulation of transcription, DNA-templated (GO:0006355);; Molecular Function: sequence-specific DNA binding (GO:0043565);;	K09338|0|pda:103710500|K09338 homeobox-leucine zipper protein | (RefSeq) homeobox-leucine zipper protein HOX32	--
novel_miR_266	gene.Gb_18245	1189	0.0173347	miR166.19-3p	UCGGACCAGGCUUCAUUCCCC	21	1478.88	1616.04	1959.81	1631.72	3244.65	3218.99	3258.72	3007.91	--	--	--	8.3264e-06	1.45292	up	gene.Gb_18245	gene.Gb_18245	52.6068	7046	61.7532	9586	3.767	530	2.95361	426	24.0972	3591	23.0438	3283	44.5295	6242	36.8881	4614	1.43062e-08	-1.33803	down	2.07192e-22	3.26202	up	--	--	Molecular Function: transcription factor activity, sequence-specific DNA binding (GO:0003700);; Cellular Component: nucleus (GO:0005634);; Biological Process: regulation of transcription, DNA-templated (GO:0006355);; Molecular Function: sequence-specific DNA binding (GO:0043565);;	K09338|0|pda:103710500|K09338 homeobox-leucine zipper protein | (RefSeq) homeobox-leucine zipper protein HOX32	--
novel_miR_3286	gene.Gb_18245	1189	0.0173347	miR166.2-3p	UCGGACCAGGCUUCAUUCCCC	21	4734.35	5091.93	4832.75	4189.86	6308.09	6012.07	6814.78	6352.39	--	--	--	0.000220613	1.19947	down	gene.Gb_18245	gene.Gb_18245	52.6068	7046	61.7532	9586	3.767	530	2.95361	426	24.0972	3591	23.0438	3283	44.5295	6242	36.8881	4614	1.43062e-08	-1.33803	down	2.07192e-22	3.26202	up	--	--	Molecular Function: transcription factor activity, sequence-specific DNA binding (GO:0003700);; Cellular Component: nucleus (GO:0005634);; Biological Process: regulation of transcription, DNA-templated (GO:0006355);; Molecular Function: sequence-specific DNA binding (GO:0043565);;	K09338|0|pda:103710500|K09338 homeobox-leucine zipper protein | (RefSeq) homeobox-leucine zipper protein HOX32	--
novel_miR_425	gene.Gb_18245	1189	0.0173347	miR166.9-3p	UCGGACCAGGCUUCAUUCCCC	21	1680.55	1918.41	2208.28	1827.64	3834.58	3723.63	3910.59	3566.41	--	--	--	1.73579e-06	1.53823	up	gene.Gb_18245	gene.Gb_18245	52.6068	7046	61.7532	9586	3.767	530	2.95361	426	24.0972	3591	23.0438	3283	44.5295	6242	36.8881	4614	1.43062e-08	-1.33803	down	2.07192e-22	3.26202	up	--	--	Molecular Function: transcription factor activity, sequence-specific DNA binding (GO:0003700);; Cellular Component: nucleus (GO:0005634);; Biological Process: regulation of transcription, DNA-templated (GO:0006355);; Molecular Function: sequence-specific DNA binding (GO:0043565);;	K09338|0|pda:103710500|K09338 homeobox-leucine zipper protein | (RefSeq) homeobox-leucine zipper protein HOX32	--
novel_miR_580	gene.Gb_18245	1189	0.0173347	miR166.26-3p	UCGGACCAGGCUUCAUUCCCC	21	4734.35	5091.93	4832.75	4189.86	6308.09	6012.07	6814.78	6352.39	--	--	--	0.000220613	1.19947	up	gene.Gb_18245	gene.Gb_18245	52.6068	7046	61.7532	9586	3.767	530	2.95361	426	24.0972	3591	23.0438	3283	44.5295	6242	36.8881	4614	1.43062e-08	-1.33803	down	2.07192e-22	3.26202	up	--	--	Molecular Function: transcription factor activity, sequence-specific DNA binding (GO:0003700);; Cellular Component: nucleus (GO:0005634);; Biological Process: regulation of transcription, DNA-templated (GO:0006355);; Molecular Function: sequence-specific DNA binding (GO:0043565);;	K09338|0|pda:103710500|K09338 homeobox-leucine zipper protein | (RefSeq) homeobox-leucine zipper protein HOX32	--
novel_miR_805	gene.Gb_18245	1189	0.0173347	miR166.14-3p	UCGGACCAGGCUUCAUUCCCC	21	1478.88	1616.72	1959.81	1631.72	3246.01	3219.7	3259.39	3007.91	--	--	--	8.3264e-06	1.45307	down	gene.Gb_18245	gene.Gb_18245	52.6068	7046	61.7532	9586	3.767	530	2.95361	426	24.0972	3591	23.0438	3283	44.5295	6242	36.8881	4614	1.43062e-08	-1.33803	down	2.07192e-22	3.26202	up	--	--	Molecular Function: transcription factor activity, sequence-specific DNA binding (GO:0003700);; Cellular Component: nucleus (GO:0005634);; Biological Process: regulation of transcription, DNA-templated (GO:0006355);; Molecular Function: sequence-specific DNA binding (GO:0043565);;	K09338|0|pda:103710500|K09338 homeobox-leucine zipper protein | (RefSeq) homeobox-leucine zipper protein HOX32	--
novel_miR_1029	gene.Gb_26062	703	0.0133711	miR482.14-3p	UCUUACCGACGCCACCCAUUCC	22	1637.34	1791.06	2298.35	1880.82	5006.96	4864.63	5987.32	6213.17	9.24959e-11	1.40902	up	3.8967e-13	2.18941	down	gene.Gb_26062	gene.Gb_26062	0	0	0	0	0	0	0	0	0	0	0	0	0	0	0	0	--	--	--	--	--	--	[S]	Function unknown	--	--	--
novel_miR_1961	gene.Gb_26062	703	0.0133711	miR482.11-3p	UCUUACCGACGCCACCCAUUCC	22	1637.34	1791.06	2298.35	1880.82	5006.96	4864.63	5987.32	6213.17	9.24959e-11	1.40902	down	3.8967e-13	2.18941	down	gene.Gb_26062	gene.Gb_26062	0	0	0	0	0	0	0	0	0	0	0	0	0	0	0	0	--	--	--	--	--	--	[S]	Function unknown	--	--	--
novel_miR_2701	gene.Gb_39560	373	0.0373662	miR482.29-5p	UGUGGGCAUGGACCAGUUUGC	21	2684.08	2402.61	1745.5	1698.9	1715.99	1565.47	1570.83	1736.94	--	--	--	--	--	--	gene.Gb_39560	gene.Gb_39560	0	0	0.196754	22	0	0	0	0	0	0	0	0	0	0	0	0	--	--	--	--	--	--	--	--	--	--	--
novel_miR_1414	gene.Gb_14478	515	0.0135087	miR1314.13-5p	UCGGCCUUGAAUGUUGGGAG	20	70.8231	32.0076	18.6353	16.793	11.5807	30.0639	22.2002	19.6542	--	--	--	--	--	--	gene.Gb_14478	gene.Gb_14478	1.92855	97	2.16697	126	1.22174	64	1.40416	76	2.04967	114	2.89143	154	1.62877	85	2.58007	121	0.826351	0.198071	normal	0.687168	0.347347	normal	[R]	General function prediction only	--	--	--
novel_miR_3287	gene.Gb_14478	515	0.0192422	miR1314.19-3p	UCGGCCUUGAAUGUUAGGAGAG	22	22428.1	15590.4	6276.98	5645.26	11378.4	11597.5	8136.7	10212.8	--	--	--	9.33471e-05	1.27874	down	gene.Gb_14478	gene.Gb_14478	1.92855	97	2.16697	126	1.22174	64	1.40416	76	2.04967	114	2.89143	154	1.62877	85	2.58007	121	0.826351	0.198071	normal	0.687168	0.347347	normal	[R]	General function prediction only	--	--	--
novel_miR_554	gene.Gb_14478	515	0.0192422	miR1314.23-3p	UCGGCCUUGAAUGUUAGGAGAG	22	22428.1	15590.4	6276.98	5645.26	11378.4	11597.5	8136.7	10212.8	--	--	--	9.33471e-05	1.27874	up	gene.Gb_14478	gene.Gb_14478	1.92855	97	2.16697	126	1.22174	64	1.40416	76	2.04967	114	2.89143	154	1.62877	85	2.58007	121	0.826351	0.198071	normal	0.687168	0.347347	normal	[R]	General function prediction only	--	--	--
novel_miR_112	Ginkgo_biloba_newGene_11648	257	0.0161885	miR1314.14-3p	UCGGCCUCGAAUGUUAGGAG	20	75.6247	53.119	21.7412	30.7872	36.1046	45.0959	22.2002	31.938	--	--	--	--	--	--	Ginkgo_biloba_newGene_11648	--	0.144697	13	0.082217	8	0.464723	41	0.24598	22	2.07554	161	2.70335	240	1.8371	161	3.08207	241	3.23452e-09	4.12208	up	0.00149789	2.4537	up	--	--	--	--	--
novel_miR_2502	Ginkgo_biloba_newGene_11648	257	0.00619822	miR1314.11-3p	UCGGCCUCGAAUGUUAGGA	19	12.0039	10.2152	12.4235	8.39652	5.44975	9.3055	3.36366	7.37031	--	--	--	--	--	--	Ginkgo_biloba_newGene_11648	--	0.144697	13	0.082217	8	0.464723	41	0.24598	22	2.07554	161	2.70335	240	1.8371	161	3.08207	241	3.23452e-09	4.12208	up	0.00149789	2.4537	up	--	--	--	--	--
novel_miR_2734	Ginkgo_biloba_newGene_11648	257	0.0268349	miR1314.24-5p	ACGGCCUUGAAUGUUAGGAG	20	4.80157	4.08607	0	0	3.4061	2.14742	2.69093	2.45677	--	--	--	--	--	--	Ginkgo_biloba_newGene_11648	--	0.144697	13	0.082217	8	0.464723	41	0.24598	22	2.07554	161	2.70335	240	1.8371	161	3.08207	241	3.23452e-09	4.12208	up	0.00149789	2.4537	up	--	--	--	--	--
novel_miR_2754	Ginkgo_biloba_newGene_11648	257	0.0268349	miR1314.18-5p	ACGGCCUUGAAUGUUAGGAG	20	4.80157	4.08607	0	0	3.4061	2.14742	2.69093	2.45677	--	--	--	--	--	--	Ginkgo_biloba_newGene_11648	--	0.144697	13	0.082217	8	0.464723	41	0.24598	22	2.07554	161	2.70335	240	1.8371	161	3.08207	241	3.23452e-09	4.12208	up	0.00149789	2.4537	up	--	--	--	--	--
novel_miR_3134	Ginkgo_biloba_newGene_11648	257	0.0268349	miR1314.21-3p	ACGGCCUUGAAUGUUAGGAG	20	4.80157	4.08607	0	0	3.4061	2.14742	2.69093	2.45677	--	--	--	--	--	--	Ginkgo_biloba_newGene_11648	--	0.144697	13	0.082217	8	0.464723	41	0.24598	22	2.07554	161	2.70335	240	1.8371	161	3.08207	241	3.23452e-09	4.12208	up	0.00149789	2.4537	up	--	--	--	--	--
novel_miR_3222	Ginkgo_biloba_newGene_11648	257	0.0268349	miR1314.27-3p	ACGGCCUUGAAUGUUAGGAG	20	4.80157	4.08607	0	0	3.4061	2.14742	2.69093	2.45677	--	--	--	--	--	--	Ginkgo_biloba_newGene_11648	--	0.144697	13	0.082217	8	0.464723	41	0.24598	22	2.07554	161	2.70335	240	1.8371	161	3.08207	241	3.23452e-09	4.12208	up	0.00149789	2.4537	up	--	--	--	--	--
novel_miR_3287	Ginkgo_biloba_newGene_11648	257	0.0192422	miR1314.19-3p	UCGGCCUUGAAUGUUAGGAGAG	22	22428.1	15590.4	6276.98	5645.26	11378.4	11597.5	8136.7	10212.8	--	--	--	9.33471e-05	1.27874	down	Ginkgo_biloba_newGene_11648	--	0.144697	13	0.082217	8	0.464723	41	0.24598	22	2.07554	161	2.70335	240	1.8371	161	3.08207	241	3.23452e-09	4.12208	up	0.00149789	2.4537	up	--	--	--	--	--
novel_miR_554	Ginkgo_biloba_newGene_11648	257	0.0192422	miR1314.23-3p	UCGGCCUUGAAUGUUAGGAGAG	22	22428.1	15590.4	6276.98	5645.26	11378.4	11597.5	8136.7	10212.8	--	--	--	9.33471e-05	1.27874	up	Ginkgo_biloba_newGene_11648	--	0.144697	13	0.082217	8	0.464723	41	0.24598	22	2.07554	161	2.70335	240	1.8371	161	3.08207	241	3.23452e-09	4.12208	up	0.00149789	2.4537	up	--	--	--	--	--
novel_miR_59	Ginkgo_biloba_newGene_11648	257	0.0154236	miR1314.25-5p	UCGGCCUCGAAUGUUAGG	18	2.40078	1.36202	0	0	0	0.715808	0.672732	1.63785	--	--	--	--	--	--	Ginkgo_biloba_newGene_11648	--	0.144697	13	0.082217	8	0.464723	41	0.24598	22	2.07554	161	2.70335	240	1.8371	161	3.08207	241	3.23452e-09	4.12208	up	0.00149789	2.4537	up	--	--	--	--	--
novel_miR_787	Ginkgo_biloba_newGene_11648	257	0.0092829	miR1314.4-5p	UCGGCCUUGAAUGCUAGGAGAG	22	175.257	113.729	83.8587	50.3791	102.864	89.476	74.0006	74.5221	--	--	--	--	--	--	Ginkgo_biloba_newGene_11648	--	0.144697	13	0.082217	8	0.464723	41	0.24598	22	2.07554	161	2.70335	240	1.8371	161	3.08207	241	3.23452e-09	4.12208	up	0.00149789	2.4537	up	--	--	--	--	--
novel_miR_2734	Ginkgo_biloba_newGene_10476	328	0.0268349	miR1314.24-5p	ACGGCCUUGAAUGUUAGGAG	20	4.80157	4.08607	0	0	3.4061	2.14742	2.69093	2.45677	--	--	--	--	--	--	Ginkgo_biloba_newGene_10476	--	6.70646	477	5.95381	491	1.77909	132	2.60562	199	5.24477	414	4.40894	333	4.24478	315	4.99041	332	0.33777	-0.462529	normal	0.191237	0.74835	normal	--	--	Molecular Function: kinase activity (GO:0016301);;	--	--
novel_miR_2754	Ginkgo_biloba_newGene_10476	328	0.0268349	miR1314.18-5p	ACGGCCUUGAAUGUUAGGAG	20	4.80157	4.08607	0	0	3.4061	2.14742	2.69093	2.45677	--	--	--	--	--	--	Ginkgo_biloba_newGene_10476	--	6.70646	477	5.95381	491	1.77909	132	2.60562	199	5.24477	414	4.40894	333	4.24478	315	4.99041	332	0.33777	-0.462529	normal	0.191237	0.74835	normal	--	--	Molecular Function: kinase activity (GO:0016301);;	--	--
novel_miR_3134	Ginkgo_biloba_newGene_10476	328	0.0268349	miR1314.21-3p	ACGGCCUUGAAUGUUAGGAG	20	4.80157	4.08607	0	0	3.4061	2.14742	2.69093	2.45677	--	--	--	--	--	--	Ginkgo_biloba_newGene_10476	--	6.70646	477	5.95381	491	1.77909	132	2.60562	199	5.24477	414	4.40894	333	4.24478	315	4.99041	332	0.33777	-0.462529	normal	0.191237	0.74835	normal	--	--	Molecular Function: kinase activity (GO:0016301);;	--	--
novel_miR_3222	Ginkgo_biloba_newGene_10476	328	0.0268349	miR1314.27-3p	ACGGCCUUGAAUGUUAGGAG	20	4.80157	4.08607	0	0	3.4061	2.14742	2.69093	2.45677	--	--	--	--	--	--	Ginkgo_biloba_newGene_10476	--	6.70646	477	5.95381	491	1.77909	132	2.60562	199	5.24477	414	4.40894	333	4.24478	315	4.99041	332	0.33777	-0.462529	normal	0.191237	0.74835	normal	--	--	Molecular Function: kinase activity (GO:0016301);;	--	--
novel_miR_3287	Ginkgo_biloba_newGene_10476	328	0.0192422	miR1314.19-3p	UCGGCCUUGAAUGUUAGGAGAG	22	22428.1	15590.4	6276.98	5645.26	11378.4	11597.5	8136.7	10212.8	--	--	--	9.33471e-05	1.27874	down	Ginkgo_biloba_newGene_10476	--	6.70646	477	5.95381	491	1.77909	132	2.60562	199	5.24477	414	4.40894	333	4.24478	315	4.99041	332	0.33777	-0.462529	normal	0.191237	0.74835	normal	--	--	Molecular Function: kinase activity (GO:0016301);;	--	--
novel_miR_554	Ginkgo_biloba_newGene_10476	328	0.0192422	miR1314.23-3p	UCGGCCUUGAAUGUUAGGAGAG	22	22428.1	15590.4	6276.98	5645.26	11378.4	11597.5	8136.7	10212.8	--	--	--	9.33471e-05	1.27874	up	Ginkgo_biloba_newGene_10476	--	6.70646	477	5.95381	491	1.77909	132	2.60562	199	5.24477	414	4.40894	333	4.24478	315	4.99041	332	0.33777	-0.462529	normal	0.191237	0.74835	normal	--	--	Molecular Function: kinase activity (GO:0016301);;	--	--
novel_miR_2791	gene.Gb_02567	131	0.0108217	miR3709-3p	AACAAGAUGCAUCAAAUU	18	13.2043	4.76709	0	5.59768	0.681219	1.43162	4.03639	0	--	--	--	--	--	--	gene.Gb_02567	gene.Gb_02567	0.26468	49	0.740877	158	0.648523	124	0.469685	93	0.243502	50	0.234761	46	0.531027	102	0.324936	56	0.326729	-1.10131	normal	0.332478	-0.71419	normal	--	--	--	--	--
novel_miR_1297	Ginkgo_biloba_newGene_10475	254	0.0245633	miR1314.16-5p	UCGGCCUUGAAUGUUAGG	18	246.08	192.046	114.918	86.764	116.489	157.478	121.765	122.839	--	--	--	--	--	--	Ginkgo_biloba_newGene_10475	--	0.169379	10	0.032607	3	4.46771	248	3.21434	184	0.624283	37	1.58198	90	1.76259	99	3.79424	189	0.0371237	3.10385	normal	0.188199	-0.790799	normal	--	--	--	--	--
novel_miR_1414	Ginkgo_biloba_newGene_10475	254	0.0388613	miR1314.13-5p	UCGGCCUUGAAUGUUGGGAG	20	70.8231	32.0076	18.6353	16.793	11.5807	30.0639	22.2002	19.6542	--	--	--	--	--	--	Ginkgo_biloba_newGene_10475	--	0.169379	10	0.032607	3	4.46771	248	3.21434	184	0.624283	37	1.58198	90	1.76259	99	3.79424	189	0.0371237	3.10385	normal	0.188199	-0.790799	normal	--	--	--	--	--
novel_miR_1615	Ginkgo_biloba_newGene_10475	254	0.0245633	miR1314.17-5p	CCGGCCUUGAAUGUUAGG	18	7.20235	2.04304	3.10588	5.59768	2.04366	1.43162	2.0182	2.45677	--	--	--	--	--	--	Ginkgo_biloba_newGene_10475	--	0.169379	10	0.032607	3	4.46771	248	3.21434	184	0.624283	37	1.58198	90	1.76259	99	3.79424	189	0.0371237	3.10385	normal	0.188199	-0.790799	normal	--	--	--	--	--
novel_miR_1785	Ginkgo_biloba_newGene_10475	254	0.012358	miR1314.9-5p	UCGGCCUUGAAUGUUAGGA	19	884.689	638.79	397.553	271.487	361.727	361.483	279.184	306.277	1.19678e-06	-1.1434	down	--	--	--	Ginkgo_biloba_newGene_10475	--	0.169379	10	0.032607	3	4.46771	248	3.21434	184	0.624283	37	1.58198	90	1.76259	99	3.79424	189	0.0371237	3.10385	normal	0.188199	-0.790799	normal	--	--	--	--	--
novel_miR_1963	Ginkgo_biloba_newGene_10475	254	0.0184796	miR1314.15-5p	UCGGCCUUGAAUGGUAGGAGAG	22	24.0078	26.5595	18.6353	11.1954	17.0305	15.032	11.4365	7.37031	--	--	--	--	--	--	Ginkgo_biloba_newGene_10475	--	0.169379	10	0.032607	3	4.46771	248	3.21434	184	0.624283	37	1.58198	90	1.76259	99	3.79424	189	0.0371237	3.10385	normal	0.188199	-0.790799	normal	--	--	--	--	--
novel_miR_2068	Ginkgo_biloba_newGene_10475	254	0.0294785	miR1314.7-5p	UCGGCCUUGAAUGUUAGGAG	20	2080.28	1377.01	788.893	666.124	889.672	989.962	721.169	814.829	--	--	--	--	--	--	Ginkgo_biloba_newGene_10475	--	0.169379	10	0.032607	3	4.46771	248	3.21434	184	0.624283	37	1.58198	90	1.76259	99	3.79424	189	0.0371237	3.10385	normal	0.188199	-0.790799	normal	--	--	--	--	--
novel_miR_2072	Ginkgo_biloba_newGene_10475	254	0.0294785	miR1314.22-5p	UCGGCCUUGAAUGUUAGGAG	20	1950.64	1327.29	757.835	618.543	830.406	928.403	670.714	771.426	--	--	--	--	--	--	Ginkgo_biloba_newGene_10475	--	0.169379	10	0.032607	3	4.46771	248	3.21434	184	0.624283	37	1.58198	90	1.76259	99	3.79424	189	0.0371237	3.10385	normal	0.188199	-0.790799	normal	--	--	--	--	--
novel_miR_2158	Ginkgo_biloba_newGene_10475	254	0.0410997	miR1314.8-3p	UCGGCCUUGAAUGGUAGGAG	20	3.60118	5.4481	0	0	2.72488	3.57904	2.69093	0	--	--	--	--	--	--	Ginkgo_biloba_newGene_10475	--	0.169379	10	0.032607	3	4.46771	248	3.21434	184	0.624283	37	1.58198	90	1.76259	99	3.79424	189	0.0371237	3.10385	normal	0.188199	-0.790799	normal	--	--	--	--	--
novel_miR_2290	Ginkgo_biloba_newGene_10475	254	0.0245633	miR1314.12-5p	UCGGCCUUGAAUGUUAGG	18	246.08	192.046	114.918	86.764	116.489	157.478	121.765	122.839	--	--	--	--	--	--	Ginkgo_biloba_newGene_10475	--	0.169379	10	0.032607	3	4.46771	248	3.21434	184	0.624283	37	1.58198	90	1.76259	99	3.79424	189	0.0371237	3.10385	normal	0.188199	-0.790799	normal	--	--	--	--	--
novel_miR_2443	Ginkgo_biloba_newGene_10475	254	0.0294785	miR1314.28-5p	UCGGCCUUGAAUGUUAGGAG	20	1950.64	1327.29	757.835	618.543	830.406	928.403	670.714	771.426	--	--	--	--	--	--	Ginkgo_biloba_newGene_10475	--	0.169379	10	0.032607	3	4.46771	248	3.21434	184	0.624283	37	1.58198	90	1.76259	99	3.79424	189	0.0371237	3.10385	normal	0.188199	-0.790799	normal	--	--	--	--	--
novel_miR_2551	Ginkgo_biloba_newGene_10475	254	0.0245633	miR1314.2-3p	UCGGCCUUGAAUGUUAGG	18	246.08	192.046	114.918	86.764	116.489	157.478	121.765	122.839	--	--	--	--	--	--	Ginkgo_biloba_newGene_10475	--	0.169379	10	0.032607	3	4.46771	248	3.21434	184	0.624283	37	1.58198	90	1.76259	99	3.79424	189	0.0371237	3.10385	normal	0.188199	-0.790799	normal	--	--	--	--	--
novel_miR_2734	Ginkgo_biloba_newGene_10475	254	0.0207654	miR1314.24-5p	ACGGCCUUGAAUGUUAGGAG	20	4.80157	4.08607	0	0	3.4061	2.14742	2.69093	2.45677	--	--	--	--	--	--	Ginkgo_biloba_newGene_10475	--	0.169379	10	0.032607	3	4.46771	248	3.21434	184	0.624283	37	1.58198	90	1.76259	99	3.79424	189	0.0371237	3.10385	normal	0.188199	-0.790799	normal	--	--	--	--	--
novel_miR_2754	Ginkgo_biloba_newGene_10475	254	0.0207654	miR1314.18-5p	ACGGCCUUGAAUGUUAGGAG	20	4.80157	4.08607	0	0	3.4061	2.14742	2.69093	2.45677	--	--	--	--	--	--	Ginkgo_biloba_newGene_10475	--	0.169379	10	0.032607	3	4.46771	248	3.21434	184	0.624283	37	1.58198	90	1.76259	99	3.79424	189	0.0371237	3.10385	normal	0.188199	-0.790799	normal	--	--	--	--	--
novel_miR_3134	Ginkgo_biloba_newGene_10475	254	0.0207654	miR1314.21-3p	ACGGCCUUGAAUGUUAGGAG	20	4.80157	4.08607	0	0	3.4061	2.14742	2.69093	2.45677	--	--	--	--	--	--	Ginkgo_biloba_newGene_10475	--	0.169379	10	0.032607	3	4.46771	248	3.21434	184	0.624283	37	1.58198	90	1.76259	99	3.79424	189	0.0371237	3.10385	normal	0.188199	-0.790799	normal	--	--	--	--	--
novel_miR_3222	Ginkgo_biloba_newGene_10475	254	0.0207654	miR1314.27-3p	ACGGCCUUGAAUGUUAGGAG	20	4.80157	4.08607	0	0	3.4061	2.14742	2.69093	2.45677	--	--	--	--	--	--	Ginkgo_biloba_newGene_10475	--	0.169379	10	0.032607	3	4.46771	248	3.21434	184	0.624283	37	1.58198	90	1.76259	99	3.79424	189	0.0371237	3.10385	normal	0.188199	-0.790799	normal	--	--	--	--	--
novel_miR_3281	Ginkgo_biloba_newGene_10475	254	0.0294785	miR1314.5-5p	UCGGCCUUGAAUGUUAGGAG	20	1950.64	1327.29	757.835	618.543	830.406	928.403	670.714	771.426	--	--	--	--	--	--	Ginkgo_biloba_newGene_10475	--	0.169379	10	0.032607	3	4.46771	248	3.21434	184	0.624283	37	1.58198	90	1.76259	99	3.79424	189	0.0371237	3.10385	normal	0.188199	-0.790799	normal	--	--	--	--	--
novel_miR_3287	Ginkgo_biloba_newGene_10475	254	0.0399812	miR1314.19-3p	UCGGCCUUGAAUGUUAGGAGAG	22	22428.1	15590.4	6276.98	5645.26	11378.4	11597.5	8136.7	10212.8	--	--	--	9.33471e-05	1.27874	down	Ginkgo_biloba_newGene_10475	--	0.169379	10	0.032607	3	4.46771	248	3.21434	184	0.624283	37	1.58198	90	1.76259	99	3.79424	189	0.0371237	3.10385	normal	0.188199	-0.790799	normal	--	--	--	--	--
novel_miR_331	Ginkgo_biloba_newGene_10475	254	0.0115901	miR1314.29-3p	UCGGCCUUGAAUGAUAGGAGAG	22	31.2102	21.1114	6.21176	5.59768	13.6244	15.7478	6.05459	7.37031	--	--	--	--	--	--	Ginkgo_biloba_newGene_10475	--	0.169379	10	0.032607	3	4.46771	248	3.21434	184	0.624283	37	1.58198	90	1.76259	99	3.79424	189	0.0371237	3.10385	normal	0.188199	-0.790799	normal	--	--	--	--	--
novel_miR_354	Ginkgo_biloba_newGene_10475	254	0.0294785	miR1314.6-5p	UCGGCCUUGAAUGUUAGGAG	20	2101.89	1386.54	791.999	668.923	898.528	997.836	725.878	818.924	--	--	--	--	--	--	Ginkgo_biloba_newGene_10475	--	0.169379	10	0.032607	3	4.46771	248	3.21434	184	0.624283	37	1.58198	90	1.76259	99	3.79424	189	0.0371237	3.10385	normal	0.188199	-0.790799	normal	--	--	--	--	--
novel_miR_554	Ginkgo_biloba_newGene_10475	254	0.0399812	miR1314.23-3p	UCGGCCUUGAAUGUUAGGAGAG	22	22428.1	15590.4	6276.98	5645.26	11378.4	11597.5	8136.7	10212.8	--	--	--	9.33471e-05	1.27874	up	Ginkgo_biloba_newGene_10475	--	0.169379	10	0.032607	3	4.46771	248	3.21434	184	0.624283	37	1.58198	90	1.76259	99	3.79424	189	0.0371237	3.10385	normal	0.188199	-0.790799	normal	--	--	--	--	--
novel_miR_579	Ginkgo_biloba_newGene_10475	254	0.0245633	miR1314.10-3p	UCGGCCUUGAAUGUUAGG	18	246.08	192.046	114.918	86.764	116.489	157.478	121.765	122.839	--	--	--	--	--	--	Ginkgo_biloba_newGene_10475	--	0.169379	10	0.032607	3	4.46771	248	3.21434	184	0.624283	37	1.58198	90	1.76259	99	3.79424	189	0.0371237	3.10385	normal	0.188199	-0.790799	normal	--	--	--	--	--
novel_miR_596	Ginkgo_biloba_newGene_10475	254	0.0294785	miR1314.26-5p	UCGGCCUUGAAUGUUAGGAG	20	1957.84	1333.42	760.94	621.342	837.9	934.845	674.078	776.34	--	--	--	--	--	--	Ginkgo_biloba_newGene_10475	--	0.169379	10	0.032607	3	4.46771	248	3.21434	184	0.624283	37	1.58198	90	1.76259	99	3.79424	189	0.0371237	3.10385	normal	0.188199	-0.790799	normal	--	--	--	--	--
novel_miR_787	Ginkgo_biloba_newGene_10475	254	0.0092829	miR1314.4-5p	UCGGCCUUGAAUGCUAGGAGAG	22	175.257	113.729	83.8587	50.3791	102.864	89.476	74.0006	74.5221	--	--	--	--	--	--	Ginkgo_biloba_newGene_10475	--	0.169379	10	0.032607	3	4.46771	248	3.21434	184	0.624283	37	1.58198	90	1.76259	99	3.79424	189	0.0371237	3.10385	normal	0.188199	-0.790799	normal	--	--	--	--	--
novel_miR_2511	Ginkgo_biloba_newGene_6622	270	0.0038784	novel_miR_2511-5p	UAUGUAGAGCCGUCUGGCCUAG	22	8719.65	5821.29	9305.21	10644	3475.58	3757.28	3944.9	3264.23	2.0705e-07	-1.07267	up	--	--	--	Ginkgo_biloba_newGene_6622	--	0.555801	23	0.244966	12	1.69617	70	1.12647	48	0.481084	22	0.234014	10	0.460719	20	0.730426	28	--	--	--	0.0440116	-1.51682	normal	--	--	--	--	--
novel_miR_2866	Ginkgo_biloba_newGene_6622	270	0.0038784	novel_miR_2866-5p	UAUGUAGAGCCGUCUGGCCUAG	22	8719.65	5821.29	9305.21	10644	3475.58	3757.28	3944.9	3264.23	2.0705e-07	-1.07267	down	--	--	--	Ginkgo_biloba_newGene_6622	--	0.555801	23	0.244966	12	1.69617	70	1.12647	48	0.481084	22	0.234014	10	0.460719	20	0.730426	28	--	--	--	0.0440116	-1.51682	normal	--	--	--	--	--
novel_miR_2367	gene.Gb_38879	340	0.00697029	miR482.6-3p	UCUUCCCAAUGCCACCUAUUCC	22	4694.73	5540.04	3664.94	4122.69	4400	3837.45	5111.42	4264.14	--	--	--	--	--	--	gene.Gb_38879	gene.Gb_38879	1.96939	32	1.99188	38	2.33739	40	1.26451	22	4.87754	88	4.70934	81	4.31344	73	3.50966	54	0.121713	1.19603	normal	0.321521	0.785487	normal	--	--	--	--	--
novel_miR_2123	gene.Gb_29041	670	0.0192422	miR482.33-3p	UUUUCCCUAUACCUCCAAAUCC	22	118.839	97.3848	248.47	285.482	378.758	252.68	380.767	592.082	1.5534e-05	1.44393	up	0.000394674	1.52671	up	gene.Gb_29041	gene.Gb_29041	0.597357	106	0.777093	161	1.38139	250	1.08987	205	1.16109	225	1.90451	359	2.45397	445	1.84265	300	0.0653844	1.07616	normal	0.396218	0.464575	normal	--	--	--	--	--
novel_miR_2367	gene.Gb_29041	670	0.0366178	miR482.6-3p	UCUUCCCAAUGCCACCUAUUCC	22	4694.73	5540.04	3664.94	4122.69	4400	3837.45	5111.42	4264.14	--	--	--	--	--	--	gene.Gb_29041	gene.Gb_29041	0.597357	106	0.777093	161	1.38139	250	1.08987	205	1.16109	225	1.90451	359	2.45397	445	1.84265	300	0.0653844	1.07616	normal	0.396218	0.464575	normal	--	--	--	--	--
novel_miR_2717	gene.Gb_29041	670	0.0192422	miR482.25-3p	UUUUCCCUAUACCUCCAAAUCC	22	118.839	97.3848	248.47	285.482	378.758	252.68	380.767	592.082	1.5534e-05	1.44393	down	0.000394674	1.52671	up	gene.Gb_29041	gene.Gb_29041	0.597357	106	0.777093	161	1.38139	250	1.08987	205	1.16109	225	1.90451	359	2.45397	445	1.84265	300	0.0653844	1.07616	normal	0.396218	0.464575	normal	--	--	--	--	--
novel_miR_634	gene.Gb_29041	670	0.0192422	miR482.5-3p	UUUUCCCUAUACCUCCAAAUCC	22	118.839	97.3848	248.47	285.482	378.758	252.68	380.767	592.082	1.5534e-05	1.44393	down	0.000394674	1.52671	down	gene.Gb_29041	gene.Gb_29041	0.597357	106	0.777093	161	1.38139	250	1.08987	205	1.16109	225	1.90451	359	2.45397	445	1.84265	300	0.0653844	1.07616	normal	0.396218	0.464575	normal	--	--	--	--	--
novel_miR_1966	gene.Gb_29143	673	0.0161885	miR2118.4-3p	UUUUUCCAACACCUCCCAUUCC	22	594.194	560.473	419.294	576.561	416.906	387.968	548.95	568.333	--	--	--	--	--	--	gene.Gb_29143	gene.Gb_29143	1.01621	115	0.750259	99	0.977825	115	1.21131	147	0.326241	41	0.326558	40	0.486914	58	0.352366	38	0.0385755	-1.50613	normal	0.00999156	-1.68943	down	[S]	Function unknown	--	--	--
novel_miR_1609	gene.Gb_01447	97	0.0477835	miR482.34-5p	UCUUUCCAAUUCCACCCAU	19	502.964	418.823	490.729	671.721	495.246	453.822	441.313	449.589	--	--	--	--	--	--	gene.Gb_01447	gene.Gb_01447	7.06691	141	5.79455	149	2.99346	58	1.59175	42	6.0697	105	5.13823	122	4.24056	79	3.84147	56	0.576616	-0.439292	normal	0.835578	0.186296	normal	--	--	--	--	--
novel_miR_1984	gene.Gb_01447	97	0.0215262	miR482.27-5p	UCUUUCCAAUUCCACCCAUUCU	22	1559.31	1522.74	1652.33	1796.85	1791.61	1468.12	1625.99	1502.72	--	--	--	--	--	--	gene.Gb_01447	gene.Gb_01447	7.06691	141	5.79455	149	2.99346	58	1.59175	42	6.0697	105	5.13823	122	4.24056	79	3.84147	56	0.576616	-0.439292	normal	0.835578	0.186296	normal	--	--	--	--	--
novel_miR_406	gene.Gb_01447	97	0.0245633	miR482.21-5p	UCUUUCCAAUUCCAUCCAUUCC	22	435.742	373.195	431.717	632.538	444.836	410.158	409.694	421.746	--	--	--	--	--	--	gene.Gb_01447	gene.Gb_01447	7.06691	141	5.79455	149	2.99346	58	1.59175	42	6.0697	105	5.13823	122	4.24056	79	3.84147	56	0.576616	-0.439292	normal	0.835578	0.186296	normal	--	--	--	--	--
novel_miR_1666	gene.Gb_26676	112	0.0150409	miR397.7-5p	UAUCAUUGAAAACGGCUUUAG	21	32795.9	26506.4	14159.7	14565.2	19910	20640.3	25139.3	21481.2	--	--	--	3.33039e-06	1.36168	down	gene.Gb_26676	gene.Gb_26676	1.25982	16	0.730131	11	1.16084	16	1.27136	18	1.14482	16	1.40184	19	0.666766	9	1.45702	18	--	--	--	--	--	--	--	--	--	--	--
novel_miR_2094	gene.Gb_16577	189	0.0115901	miR5780.3-5p	UGGUAAUACUGCAAGGACUUG	21	0	0	21.7412	5.59768	0	0	0	0	--	--	--	--	--	--	gene.Gb_16577	gene.Gb_16577	0	0	0	0	0	0	0	0	0	0	0	0	0	0	0	0	--	--	--	--	--	--	--	--	Molecular Function: metal ion binding (GO:0046872);;	K11982|4.70548e-27|pxb:103927685|K11982 E3 ubiquitin-protein ligase RNF115/126 [EC:2.3.2.27] | (RefSeq) E3 ubiquitin-protein ligase CIP8	--
novel_miR_26	gene.Gb_16577	189	0.0115901	miR5780.2-5p	UGGUAAUACUGCAAGGACUUG	21	0	0	21.7412	5.59768	0	0	0	0	--	--	--	--	--	--	gene.Gb_16577	gene.Gb_16577	0	0	0	0	0	0	0	0	0	0	0	0	0	0	0	0	--	--	--	--	--	--	--	--	Molecular Function: metal ion binding (GO:0046872);;	K11982|4.70548e-27|pxb:103927685|K11982 E3 ubiquitin-protein ligase RNF115/126 [EC:2.3.2.27] | (RefSeq) E3 ubiquitin-protein ligase CIP8	--
novel_miR_3007	gene.Gb_25709	904	0.00702638	miR171_2.2-3p	UGAGCCGAAUCAAUAUCACUUU	22	50.4165	34.7316	24.847	36.3849	25.8863	31.4955	55.8368	36.0326	--	--	--	--	--	--	gene.Gb_25709	gene.Gb_25709	1.28215	105	1.30803	124	0.071508	7	0.069324	7	0.378727	35	0.518714	45	0.877269	75	0	0	0.0231301	-1.59305	normal	--	--	--	--	--	--	--	--
novel_miR_1477	gene.Gb_16265	137	0.0173347	novel_miR_1477-5p	UGGCUCUGUUGGAUGGUGUUG	21	129.642	115.091	214.306	243.499	264.994	333.566	308.111	321.018	0.000205213	1.18339	down	--	--	--	gene.Gb_16265	gene.Gb_16265	16.3619	614	15.0033	652	11.1898	436	10.4079	418	14.0599	585	10.119	403	6.78265	266	7.9212	278	0.302489	-0.443643	normal	0.0747161	-0.876651	normal	--	--	Cellular Component: nucleus (GO:0005634);;	--	--
novel_miR_1576	gene.Gb_16265	137	0.0173347	novel_miR_1576-5p	UGGCUCUGUUGGAUGGUGUUG	21	129.642	115.091	214.306	243.499	264.994	333.566	308.111	321.018	0.000205213	1.18339	down	--	--	--	gene.Gb_16265	gene.Gb_16265	16.3619	614	15.0033	652	11.1898	436	10.4079	418	14.0599	585	10.119	403	6.78265	266	7.9212	278	0.302489	-0.443643	normal	0.0747161	-0.876651	normal	--	--	Cellular Component: nucleus (GO:0005634);;	--	--
novel_miR_191	gene.Gb_16265	137	0.0173347	novel_miR_191-5p	UGGCUCUGUUGGAUGGUGUUG	21	129.642	115.091	214.306	243.499	264.994	333.566	308.111	321.018	0.000205213	1.18339	down	--	--	--	gene.Gb_16265	gene.Gb_16265	16.3619	614	15.0033	652	11.1898	436	10.4079	418	14.0599	585	10.119	403	6.78265	266	7.9212	278	0.302489	-0.443643	normal	0.0747161	-0.876651	normal	--	--	Cellular Component: nucleus (GO:0005634);;	--	--
novel_miR_3013	gene.Gb_16265	137	0.0173347	novel_miR_3013-5p	UGGCUCUGUUGGAUGGUGUUG	21	129.642	115.091	214.306	243.499	264.994	333.566	308.111	321.018	0.000205213	1.18339	down	--	--	--	gene.Gb_16265	gene.Gb_16265	16.3619	614	15.0033	652	11.1898	436	10.4079	418	14.0599	585	10.119	403	6.78265	266	7.9212	278	0.302489	-0.443643	normal	0.0747161	-0.876651	normal	--	--	Cellular Component: nucleus (GO:0005634);;	--	--
novel_miR_1840	Ginkgo_biloba_newGene_694	434	0.0481599	novel_miR_1840-5p	AAAUAAGGGGAUGAUUUUGUU	21	996.326	1116.18	1419.39	1424.61	593.342	562.625	801.897	854.137	--	--	--	--	--	--	Ginkgo_biloba_newGene_694	--	0	0	0.042891	2	0.191598	8	0.166394	7	0	0	0	0	0.508376	19	0.047445	2	--	--	--	--	--	--	--	--	--	--	--
novel_miR_1989	Ginkgo_biloba_newGene_694	434	0.0481599	novel_miR_1989-5p	AAAUAAGGGGAUGAUUUUGUU	21	996.326	1116.18	1419.39	1424.61	593.342	562.625	801.897	854.137	--	--	--	--	--	--	Ginkgo_biloba_newGene_694	--	0	0	0.042891	2	0.191598	8	0.166394	7	0	0	0	0	0.508376	19	0.047445	2	--	--	--	--	--	--	--	--	--	--	--
novel_miR_2617	Ginkgo_biloba_newGene_694	434	0.0481599	novel_miR_2617-5p	AAAUAAGGGGAUGAUUUUGUU	21	996.326	1116.18	1419.39	1424.61	593.342	562.625	801.897	854.137	--	--	--	--	--	--	Ginkgo_biloba_newGene_694	--	0	0	0.042891	2	0.191598	8	0.166394	7	0	0	0	0	0.508376	19	0.047445	2	--	--	--	--	--	--	--	--	--	--	--
novel_miR_261	Ginkgo_biloba_newGene_694	434	0.0481599	novel_miR_261-5p	AAAUAAGGGGAUGAUUUUGUU	21	996.326	1116.18	1419.39	1424.61	593.342	562.625	801.897	854.137	--	--	--	--	--	--	Ginkgo_biloba_newGene_694	--	0	0	0.042891	2	0.191598	8	0.166394	7	0	0	0	0	0.508376	19	0.047445	2	--	--	--	--	--	--	--	--	--	--	--
novel_miR_2916	Ginkgo_biloba_newGene_694	434	0.0481599	novel_miR_2916-5p	AAAUAAGGGGAUGAUUUUGUU	21	996.326	1116.18	1419.39	1424.61	593.342	562.625	801.897	854.137	--	--	--	--	--	--	Ginkgo_biloba_newGene_694	--	0	0	0.042891	2	0.191598	8	0.166394	7	0	0	0	0	0.508376	19	0.047445	2	--	--	--	--	--	--	--	--	--	--	--
novel_miR_2032	gene.Gb_31711	868	0.0437045	miR159.3-3p	CUUGGAUUGAAGGGAGCUCCA	21	810.265	643.557	1018.73	839.652	11119.5	9854.53	4621	4707.99	3.71177e-93	3.75092	down	1.75311e-23	2.96652	down	gene.Gb_31711	gene.Gb_31711	14.2097	1096	23.3553	1999	23.7652	1972	34.8879	2959	3.42815	312	3.69454	307	6.16866	519	6.72194	531	7.15965e-07	-2.35933	down	9.16518e-07	-2.45139	down	--	--	--	--	--
novel_miR_2832	gene.Gb_31711	868	0.0437045	miR159.4-3p	CUUGGAUUGAAGGGAGCUCCA	21	810.265	643.557	1018.73	839.652	11119.5	9854.53	4621	4707.99	3.71177e-93	3.75092	down	1.75311e-23	2.96652	down	gene.Gb_31711	gene.Gb_31711	14.2097	1096	23.3553	1999	23.7652	1972	34.8879	2959	3.42815	312	3.69454	307	6.16866	519	6.72194	531	7.15965e-07	-2.35933	down	9.16518e-07	-2.45139	down	--	--	--	--	--
novel_miR_1585	gene.Gb_25965	186	0.0388969	miR4378.1-5p	CUGAAACUCUCUUAUAAUGUA	21	0	0	0	0	0	0.715808	0.672732	0.818924	--	--	--	--	--	--	gene.Gb_25965	gene.Gb_25965	0	0	0	0	0	0	0	0	0	0	0.861089	32	0	0	0	0	--	--	--	--	--	--	--	--	--	--	--
novel_miR_179	gene.Gb_25965	186	0.0388969	miR4378.6-5p	CUGAAACUCUCUUAUAAUGUA	21	0	0	0	0	0	0.715808	0.672732	0.818924	--	--	--	--	--	--	gene.Gb_25965	gene.Gb_25965	0	0	0	0	0	0	0	0	0	0	0.861089	32	0	0	0	0	--	--	--	--	--	--	--	--	--	--	--
novel_miR_1937	gene.Gb_25965	186	0.0388969	miR4378.4-5p	CUGAAACUCUCUUAUAAUGUA	21	0	0	0	0	0	0.715808	0.672732	0.818924	--	--	--	--	--	--	gene.Gb_25965	gene.Gb_25965	0	0	0	0	0	0	0	0	0	0	0.861089	32	0	0	0	0	--	--	--	--	--	--	--	--	--	--	--
novel_miR_2177	gene.Gb_25965	186	0.0388969	miR4378.5-5p	CUGAAACUCUCUUAUAAUGUA	21	0	0	0	0	0	0.715808	0.672732	0.818924	--	--	--	--	--	--	gene.Gb_25965	gene.Gb_25965	0	0	0	0	0	0	0	0	0	0	0.861089	32	0	0	0	0	--	--	--	--	--	--	--	--	--	--	--
novel_miR_3061	gene.Gb_25965	186	0.0388969	miR4378.3-5p	CUGAAACUCUCUUAUAAUGUA	21	0	0	0	0	0	0.715808	0.672732	0.818924	--	--	--	--	--	--	gene.Gb_25965	gene.Gb_25965	0	0	0	0	0	0	0	0	0	0	0.861089	32	0	0	0	0	--	--	--	--	--	--	--	--	--	--	--
novel_miR_883	gene.Gb_25965	186	0.0388969	miR4378.2-5p	CUGAAACUCUCUUAUAAUGUA	21	0	0	0	0	0	0.715808	0.672732	0.818924	--	--	--	--	--	--	gene.Gb_25965	gene.Gb_25965	0	0	0	0	0	0	0	0	0	0	0.861089	32	0	0	0	0	--	--	--	--	--	--	--	--	--	--	--
novel_miR_1235	gene.Gb_35525	1307	0.0321149	miR1030.1-5p	UUUGCAUCUGCACCUGCACCA	21	13.2043	12.2582	12.4235	5.59768	1.36244	5.01065	14.8001	8.18924	--	--	--	--	--	--	gene.Gb_35525	gene.Gb_35525	0	0	0.01065	1	0.052603	4	0.012607	1	0.013737	1	0	0	0.043432	3	0.004603	1	--	--	--	--	--	--	--	--	--	--	--
novel_miR_353	gene.Gb_35525	1307	0.0321149	miR1030.3-5p	UUUGCAUCUGCACCUGCACCA	21	13.2043	12.2582	12.4235	5.59768	1.36244	5.01065	14.8001	8.18924	--	--	--	--	--	--	gene.Gb_35525	gene.Gb_35525	0	0	0.01065	1	0.052603	4	0.012607	1	0.013737	1	0	0	0.043432	3	0.004603	1	--	--	--	--	--	--	--	--	--	--	--
novel_miR_3161	gene.Gb_28390	652	0.0230459	novel_miR_3161-5p	UGACUAUGUCAUCAUGAAUCU	21	504.165	260.828	183.247	176.327	139.65	153.183	217.293	169.517	8.60925e-06	-1.41824	up	--	--	--	gene.Gb_28390	gene.Gb_28390	0.408433	38	0.73877	78	0.172676	17	0.185687	19	1.283	130	1.27521	123	1.10995	106	1.08212	92	0.136013	1.09755	normal	0.00212067	2.22802	up	--	--	--	--	--
novel_miR_3161	gene.Gb_34298	559	0.0230459	novel_miR_3161-5p	UGACUAUGUCAUCAUGAAUCU	21	504.165	260.828	183.247	176.327	139.65	153.183	217.293	169.517	8.60925e-06	-1.41824	up	--	--	--	gene.Gb_34298	gene.Gb_34298	0.763871	76	1.29543	149	0.127724	14	0.066907	8	0.991806	109	0.772332	82	0.613324	64	0.942321	88	0.727349	-0.267856	normal	0.000881758	2.56591	up	--	--	--	--	--
novel_miR_2428	Ginkgo_biloba_newGene_3510	179	0.0306093	novel_miR_2428-3p	UCAUGAUCUGUUGGCCUG	18	827.07	699.4	590.117	660.526	294.968	370.073	366.639	271.064	1.47635e-07	-1.27954	up	--	--	--	Ginkgo_biloba_newGene_3510	--	0	0	0	0	0	0	0	0	0.572042	27	0.345993	16	0	0	0.389732	16	--	--	--	--	--	--	--	--	Molecular Function: DNA binding (GO:0003677);;	K09422|2.70751e-36|pop:POPTR_0014s09630g|K09422 myb proto-oncogene protein, plant | (RefSeq) POPTRDRAFT_774521; hypothetical protein	--
novel_miR_1428	gene.Gb_13930	658	0.0115901	miR164.6-5p	UGGAGAAGCAGGGCACGUGCG	21	94.831	112.367	145.976	125.948	108.314	127.414	161.456	121.201	--	--	--	--	--	--	gene.Gb_13930	gene.Gb_13930	0.110985	6	0.415782	25	13.24	690	21.0866	1133	2.2766	127	1.65051	88	1.58964	84	2.06592	97	0.000226824	2.81775	up	6.31697e-07	-3.54573	down	--	--	Molecular Function: DNA binding (GO:0003677);; Biological Process: regulation of transcription, DNA-templated (GO:0006355);;	--	--
novel_miR_1895	gene.Gb_13930	658	0.0184796	miR164.5-3p	UGGAGAAGCAGGGCACGUG	19	2.40078	2.04304	6.21176	2.79884	3.4061	2.86323	6.72732	1.63785	--	--	--	--	--	--	gene.Gb_13930	gene.Gb_13930	0.110985	6	0.415782	25	13.24	690	21.0866	1133	2.2766	127	1.65051	88	1.58964	84	2.06592	97	0.000226824	2.81775	up	6.31697e-07	-3.54573	down	--	--	Molecular Function: DNA binding (GO:0003677);; Biological Process: regulation of transcription, DNA-templated (GO:0006355);;	--	--
novel_miR_2202	gene.Gb_13930	658	0.0184796	miR164.7-5p	UGGAGAAGCAGGGCACGUG	19	2.40078	2.04304	6.21176	2.79884	3.4061	2.86323	6.72732	1.63785	--	--	--	--	--	--	gene.Gb_13930	gene.Gb_13930	0.110985	6	0.415782	25	13.24	690	21.0866	1133	2.2766	127	1.65051	88	1.58964	84	2.06592	97	0.000226824	2.81775	up	6.31697e-07	-3.54573	down	--	--	Molecular Function: DNA binding (GO:0003677);; Biological Process: regulation of transcription, DNA-templated (GO:0006355);;	--	--
novel_miR_2681	gene.Gb_13930	658	0.0184796	miR164.2-5p	UGGAGAAGCAGGGCACGUG	19	2.40078	2.04304	6.21176	2.79884	3.4061	2.86323	6.72732	1.63785	--	--	--	--	--	--	gene.Gb_13930	gene.Gb_13930	0.110985	6	0.415782	25	13.24	690	21.0866	1133	2.2766	127	1.65051	88	1.58964	84	2.06592	97	0.000226824	2.81775	up	6.31697e-07	-3.54573	down	--	--	Molecular Function: DNA binding (GO:0003677);; Biological Process: regulation of transcription, DNA-templated (GO:0006355);;	--	--
novel_miR_3029	gene.Gb_13930	658	0.0184796	miR164.3-5p	UGGAGAAGCAGGGCACGUG	19	2.40078	2.04304	6.21176	2.79884	3.4061	2.86323	6.72732	1.63785	--	--	--	--	--	--	gene.Gb_13930	gene.Gb_13930	0.110985	6	0.415782	25	13.24	690	21.0866	1133	2.2766	127	1.65051	88	1.58964	84	2.06592	97	0.000226824	2.81775	up	6.31697e-07	-3.54573	down	--	--	Molecular Function: DNA binding (GO:0003677);; Biological Process: regulation of transcription, DNA-templated (GO:0006355);;	--	--
novel_miR_3303	gene.Gb_13930	658	0.0115901	miR164.1-5p	UGGAGAAGCAGGGCACGUGCG	21	96.0314	113.048	145.976	125.948	111.72	129.561	162.129	122.839	--	--	--	--	--	--	gene.Gb_13930	gene.Gb_13930	0.110985	6	0.415782	25	13.24	690	21.0866	1133	2.2766	127	1.65051	88	1.58964	84	2.06592	97	0.000226824	2.81775	up	6.31697e-07	-3.54573	down	--	--	Molecular Function: DNA binding (GO:0003677);; Biological Process: regulation of transcription, DNA-templated (GO:0006355);;	--	--
novel_miR_715	gene.Gb_13930	658	0.0184796	miR164.4-5p	UGGAGAAGCAGGGCACGUG	19	2.40078	2.04304	6.21176	2.79884	3.4061	2.86323	6.72732	1.63785	--	--	--	--	--	--	gene.Gb_13930	gene.Gb_13930	0.110985	6	0.415782	25	13.24	690	21.0866	1133	2.2766	127	1.65051	88	1.58964	84	2.06592	97	0.000226824	2.81775	up	6.31697e-07	-3.54573	down	--	--	Molecular Function: DNA binding (GO:0003677);; Biological Process: regulation of transcription, DNA-templated (GO:0006355);;	--	--
novel_miR_1165	gene.Gb_24705	97	0.0140034	miR396.2-3p	CUCAAGAAAGCUGUGGGAAA	20	3607.18	2473.44	8982.2	8276.17	4156.8	4151.69	5781.46	6488.33	--	--	--	--	--	--	gene.Gb_24705	gene.Gb_24705	0.986338	48	1.92556	108	0	0	0	0	2.81749	151	4.43826	226	5.2813	265	3.61541	163	0.0513927	1.25348	normal	4.4904e-18	Inf	up	--	--	Molecular Function: translation elongation factor activity (GO:0003746);; Cellular Component: intracellular (GO:0005622);; Biological Process: translational elongation (GO:0006414);;	--	--
novel_miR_20	gene.Gb_03314	109	0.0241842	miR160.14-3p	UGCCUGGCUCCCUGUAUG	18	3.60118	0.681012	0	0	4.76854	2.86323	7.40006	4.91354	--	--	--	--	--	--	gene.Gb_03314	gene.Gb_03314	1.31629	19	3.88605	65	7.97948	120	4.62593	72	7.90345	127	9.37222	144	8.53163	129	16.8474	228	0.0172907	1.70131	normal	0.453277	0.682864	normal	--	--	--	--	--
novel_miR_2450	gene.Gb_03314	109	0.0241842	miR160.15-5p	UGCCUGGCUCCCUGUAUG	18	3.60118	0.681012	0	0	4.76854	2.86323	7.40006	4.91354	--	--	--	--	--	--	gene.Gb_03314	gene.Gb_03314	1.31629	19	3.88605	65	7.97948	120	4.62593	72	7.90345	127	9.37222	144	8.53163	129	16.8474	228	0.0172907	1.70131	normal	0.453277	0.682864	normal	--	--	--	--	--
novel_miR_2335	gene.Gb_18730	1138	0.0381141	novel_miR_2335-3p	UUUUCCCGGCUCCUCCCAUGCC	22	33.611	54.481	121.129	109.155	147.825	136.003	205.856	218.653	0.00120771	1.49965	up	0.00306766	1.52776	down	gene.Gb_18730	gene.Gb_18730	1.64561	294	1.83262	372	3.36443	623	2.42701	459	1.58016	306	1.88497	353	2.5332	467	3.33431	550	0.902726	-0.0848697	normal	0.525012	-0.314527	normal	[S]	Function unknown	--	--	--
novel_miR_1908	gene.Gb_29325	409	0.0158977	novel_miR_1908-5p	CCCGAACGUAGAGAGGGGAAGGAA	24	37.2122	32.0076	15.5294	33.5861	18.3929	15.7478	8.74552	9.82708	--	--	--	--	--	--	gene.Gb_29325	gene.Gb_29325	0	0	0	0	0	0	0	0	0	0	0	0	0	0	0	0	--	--	--	--	--	--	--	--	--	--	--
novel_miR_1221	gene.Gb_18240	334	0.0173347	miR166.15-3p	UCGGACCAGGCUUCAUUCCCC	21	4734.35	5091.93	4832.75	4189.86	6308.09	6012.07	6814.78	6352.39	--	--	--	0.000220613	1.19947	down	gene.Gb_18240	gene.Gb_18240	0.381125	54	0.634624	115	0.455555	74	0.205079	35	0.570058	99	0.861509	142	1.11767	182	0.930545	136	0.587026	0.487956	normal	0.0434324	1.294	normal	--	--	--	K09338|0|ppp:PHYPADRAFT_116038|K09338 homeobox-leucine zipper protein | (RefSeq) hypothetical protein	--
novel_miR_1245	gene.Gb_18240	334	0.0173347	miR166.8-3p	UCGGACCAGGCUUCAUUCCCC	21	1680.55	1918.41	2208.28	1827.64	3834.58	3723.63	3910.59	3566.41	--	--	--	1.73579e-06	1.53823	down	gene.Gb_18240	gene.Gb_18240	0.381125	54	0.634624	115	0.455555	74	0.205079	35	0.570058	99	0.861509	142	1.11767	182	0.930545	136	0.587026	0.487956	normal	0.0434324	1.294	normal	--	--	--	K09338|0|ppp:PHYPADRAFT_116038|K09338 homeobox-leucine zipper protein | (RefSeq) hypothetical protein	--
novel_miR_145	gene.Gb_18240	334	0.0173347	miR166.24-3p	UCGGACCAGGCUUCAUUCCCC	21	1679.35	1917.73	2208.28	1827.64	3833.9	3722.92	3910.59	3565.59	--	--	--	1.73579e-06	1.53807	down	gene.Gb_18240	gene.Gb_18240	0.381125	54	0.634624	115	0.455555	74	0.205079	35	0.570058	99	0.861509	142	1.11767	182	0.930545	136	0.587026	0.487956	normal	0.0434324	1.294	normal	--	--	--	K09338|0|ppp:PHYPADRAFT_116038|K09338 homeobox-leucine zipper protein | (RefSeq) hypothetical protein	--
novel_miR_1672	gene.Gb_18240	334	0.0173347	miR166.16-3p	UCGGACCAGGCUUCAUUCCCC	21	1478.88	1616.04	1959.81	1631.72	3244.65	3218.99	3258.72	3007.91	--	--	--	8.3264e-06	1.45292	up	gene.Gb_18240	gene.Gb_18240	0.381125	54	0.634624	115	0.455555	74	0.205079	35	0.570058	99	0.861509	142	1.11767	182	0.930545	136	0.587026	0.487956	normal	0.0434324	1.294	normal	--	--	--	K09338|0|ppp:PHYPADRAFT_116038|K09338 homeobox-leucine zipper protein | (RefSeq) hypothetical protein	--
novel_miR_1753	gene.Gb_18240	334	0.0173347	miR166.10-3p	UCGGACCAGGCUUCAUUCCCC	21	1478.88	1616.72	1959.81	1631.72	3246.01	3219.7	3259.39	3007.91	--	--	--	8.3264e-06	1.45307	up	gene.Gb_18240	gene.Gb_18240	0.381125	54	0.634624	115	0.455555	74	0.205079	35	0.570058	99	0.861509	142	1.11767	182	0.930545	136	0.587026	0.487956	normal	0.0434324	1.294	normal	--	--	--	K09338|0|ppp:PHYPADRAFT_116038|K09338 homeobox-leucine zipper protein | (RefSeq) hypothetical protein	--
novel_miR_2612	gene.Gb_18240	334	0.0173347	miR166.25-3p	UCGGACCAGGCUUCAUUCCCC	21	1478.88	1616.72	1959.81	1631.72	3246.01	3219.7	3259.39	3007.91	--	--	--	8.3264e-06	1.45307	down	gene.Gb_18240	gene.Gb_18240	0.381125	54	0.634624	115	0.455555	74	0.205079	35	0.570058	99	0.861509	142	1.11767	182	0.930545	136	0.587026	0.487956	normal	0.0434324	1.294	normal	--	--	--	K09338|0|ppp:PHYPADRAFT_116038|K09338 homeobox-leucine zipper protein | (RefSeq) hypothetical protein	--
novel_miR_266	gene.Gb_18240	334	0.0173347	miR166.19-3p	UCGGACCAGGCUUCAUUCCCC	21	1478.88	1616.04	1959.81	1631.72	3244.65	3218.99	3258.72	3007.91	--	--	--	8.3264e-06	1.45292	up	gene.Gb_18240	gene.Gb_18240	0.381125	54	0.634624	115	0.455555	74	0.205079	35	0.570058	99	0.861509	142	1.11767	182	0.930545	136	0.587026	0.487956	normal	0.0434324	1.294	normal	--	--	--	K09338|0|ppp:PHYPADRAFT_116038|K09338 homeobox-leucine zipper protein | (RefSeq) hypothetical protein	--
novel_miR_3286	gene.Gb_18240	334	0.0173347	miR166.2-3p	UCGGACCAGGCUUCAUUCCCC	21	4734.35	5091.93	4832.75	4189.86	6308.09	6012.07	6814.78	6352.39	--	--	--	0.000220613	1.19947	down	gene.Gb_18240	gene.Gb_18240	0.381125	54	0.634624	115	0.455555	74	0.205079	35	0.570058	99	0.861509	142	1.11767	182	0.930545	136	0.587026	0.487956	normal	0.0434324	1.294	normal	--	--	--	K09338|0|ppp:PHYPADRAFT_116038|K09338 homeobox-leucine zipper protein | (RefSeq) hypothetical protein	--
novel_miR_425	gene.Gb_18240	334	0.0173347	miR166.9-3p	UCGGACCAGGCUUCAUUCCCC	21	1680.55	1918.41	2208.28	1827.64	3834.58	3723.63	3910.59	3566.41	--	--	--	1.73579e-06	1.53823	up	gene.Gb_18240	gene.Gb_18240	0.381125	54	0.634624	115	0.455555	74	0.205079	35	0.570058	99	0.861509	142	1.11767	182	0.930545	136	0.587026	0.487956	normal	0.0434324	1.294	normal	--	--	--	K09338|0|ppp:PHYPADRAFT_116038|K09338 homeobox-leucine zipper protein | (RefSeq) hypothetical protein	--
novel_miR_580	gene.Gb_18240	334	0.0173347	miR166.26-3p	UCGGACCAGGCUUCAUUCCCC	21	4734.35	5091.93	4832.75	4189.86	6308.09	6012.07	6814.78	6352.39	--	--	--	0.000220613	1.19947	up	gene.Gb_18240	gene.Gb_18240	0.381125	54	0.634624	115	0.455555	74	0.205079	35	0.570058	99	0.861509	142	1.11767	182	0.930545	136	0.587026	0.487956	normal	0.0434324	1.294	normal	--	--	--	K09338|0|ppp:PHYPADRAFT_116038|K09338 homeobox-leucine zipper protein | (RefSeq) hypothetical protein	--
novel_miR_805	gene.Gb_18240	334	0.0173347	miR166.14-3p	UCGGACCAGGCUUCAUUCCCC	21	1478.88	1616.72	1959.81	1631.72	3246.01	3219.7	3259.39	3007.91	--	--	--	8.3264e-06	1.45307	down	gene.Gb_18240	gene.Gb_18240	0.381125	54	0.634624	115	0.455555	74	0.205079	35	0.570058	99	0.861509	142	1.11767	182	0.930545	136	0.587026	0.487956	normal	0.0434324	1.294	normal	--	--	--	K09338|0|ppp:PHYPADRAFT_116038|K09338 homeobox-leucine zipper protein | (RefSeq) hypothetical protein	--
novel_miR_1009	gene.Gb_18514	375	0.00465227	miR395.6-3p	CUGAAGAGUUUGGGGGAACUC	21	13.2043	4.08607	0	2.79884	2.72488	0	0.672732	0.818924	--	--	--	--	--	--	gene.Gb_18514	gene.Gb_18514	28.276	1696	41.1548	2924	15.8282	1006	18.2544	1195	30.8663	2103	27.6288	1777	26.2279	1656	28.9891	1622	0.364484	-0.294232	normal	0.374356	0.349293	normal	[P]	Inorganic ion transport and metabolism	Biological Process: sulfate assimilation (GO:0000103);; Biological Process: selenium compound metabolic process (GO:0001887);; Molecular Function: sulfate adenylyltransferase (ATP) activity (GO:0004781);; Cellular Component: plasma membrane (GO:0005886);; Biological Process: gluconeogenesis (GO:0006094);; Biological Process: glycolytic process (GO:0006096);; Biological Process: tryptophan catabol…	--	--
novel_miR_2300	gene.Gb_18514	375	0.00465227	miR395.11-3p	CUGAAGAGUUUGGGGGAACUC	21	13.2043	4.08607	0	2.79884	2.72488	0	0.672732	0.818924	--	--	--	--	--	--	gene.Gb_18514	gene.Gb_18514	28.276	1696	41.1548	2924	15.8282	1006	18.2544	1195	30.8663	2103	27.6288	1777	26.2279	1656	28.9891	1622	0.364484	-0.294232	normal	0.374356	0.349293	normal	[P]	Inorganic ion transport and metabolism	Biological Process: sulfate assimilation (GO:0000103);; Biological Process: selenium compound metabolic process (GO:0001887);; Molecular Function: sulfate adenylyltransferase (ATP) activity (GO:0004781);; Cellular Component: plasma membrane (GO:0005886);; Biological Process: gluconeogenesis (GO:0006094);; Biological Process: glycolytic process (GO:0006096);; Biological Process: tryptophan catabol…	--	--
novel_miR_1418	gene.Gb_39786	1508	0.0154236	miR160.9-5p	UGCCUGGUUCCCUGUAUGCCA	21	8.40275	12.2582	55.9058	19.5919	28.6112	30.7797	23.5456	31.938	--	--	--	--	--	--	gene.Gb_39786	gene.Gb_39786	3.25034	310	5.29606	584	12.8193	1266	16.1879	1649	3.40585	360	3.78455	382	4.28876	426	3.55666	317	0.502388	-0.303433	normal	5.32146e-10	-2.2075	down	--	--	Molecular Function: DNA binding (GO:0003677);; Cellular Component: nucleus (GO:0005634);; Biological Process: regulation of transcription, DNA-templated (GO:0006355);; Biological Process: response to hormone (GO:0009725);; Molecular Function: protein dimerization activity (GO:0046983);;	--	--
novel_miR_1426	gene.Gb_39786	1508	0.013892	miR160.1-5p	UGCCUGGCUCCCUGUAUGCCA	21	16.8055	15.6633	18.6353	13.9942	49.729	60.8437	86.1098	51.5922	--	--	--	0.00386307	2.60382	down	gene.Gb_39786	gene.Gb_39786	3.25034	310	5.29606	584	12.8193	1266	16.1879	1649	3.40585	360	3.78455	382	4.28876	426	3.55666	317	0.502388	-0.303433	normal	5.32146e-10	-2.2075	down	--	--	Molecular Function: DNA binding (GO:0003677);; Cellular Component: nucleus (GO:0005634);; Biological Process: regulation of transcription, DNA-templated (GO:0006355);; Biological Process: response to hormone (GO:0009725);; Molecular Function: protein dimerization activity (GO:0046983);;	--	--
novel_miR_1990	gene.Gb_39786	1508	0.013892	miR160.2-5p	UGCCUGGCUCCCUGUAUGCCA	21	16.8055	15.6633	18.6353	13.9942	49.729	60.8437	86.1098	51.5922	--	--	--	0.00386307	2.60382	up	gene.Gb_39786	gene.Gb_39786	3.25034	310	5.29606	584	12.8193	1266	16.1879	1649	3.40585	360	3.78455	382	4.28876	426	3.55666	317	0.502388	-0.303433	normal	5.32146e-10	-2.2075	down	--	--	Molecular Function: DNA binding (GO:0003677);; Cellular Component: nucleus (GO:0005634);; Biological Process: regulation of transcription, DNA-templated (GO:0006355);; Biological Process: response to hormone (GO:0009725);; Molecular Function: protein dimerization activity (GO:0046983);;	--	--
novel_miR_20	gene.Gb_39786	1508	0.0161885	miR160.14-3p	UGCCUGGCUCCCUGUAUG	18	3.60118	0.681012	0	0	4.76854	2.86323	7.40006	4.91354	--	--	--	--	--	--	gene.Gb_39786	gene.Gb_39786	3.25034	310	5.29606	584	12.8193	1266	16.1879	1649	3.40585	360	3.78455	382	4.28876	426	3.55666	317	0.502388	-0.303433	normal	5.32146e-10	-2.2075	down	--	--	Molecular Function: DNA binding (GO:0003677);; Cellular Component: nucleus (GO:0005634);; Biological Process: regulation of transcription, DNA-templated (GO:0006355);; Biological Process: response to hormone (GO:0009725);; Molecular Function: protein dimerization activity (GO:0046983);;	--	--
novel_miR_2328	gene.Gb_39786	1508	0.013892	miR160.3-5p	UGCCUGGCUCCCUGUAUGCCA	21	13.2043	12.2582	12.4235	8.39652	41.5544	45.0959	67.2732	38.4894	--	--	--	0.00747467	2.8039	up	gene.Gb_39786	gene.Gb_39786	3.25034	310	5.29606	584	12.8193	1266	16.1879	1649	3.40585	360	3.78455	382	4.28876	426	3.55666	317	0.502388	-0.303433	normal	5.32146e-10	-2.2075	down	--	--	Molecular Function: DNA binding (GO:0003677);; Cellular Component: nucleus (GO:0005634);; Biological Process: regulation of transcription, DNA-templated (GO:0006355);; Biological Process: response to hormone (GO:0009725);; Molecular Function: protein dimerization activity (GO:0046983);;	--	--
novel_miR_2450	gene.Gb_39786	1508	0.0161885	miR160.15-5p	UGCCUGGCUCCCUGUAUG	18	3.60118	0.681012	0	0	4.76854	2.86323	7.40006	4.91354	--	--	--	--	--	--	gene.Gb_39786	gene.Gb_39786	3.25034	310	5.29606	584	12.8193	1266	16.1879	1649	3.40585	360	3.78455	382	4.28876	426	3.55666	317	0.502388	-0.303433	normal	5.32146e-10	-2.2075	down	--	--	Molecular Function: DNA binding (GO:0003677);; Cellular Component: nucleus (GO:0005634);; Biological Process: regulation of transcription, DNA-templated (GO:0006355);; Biological Process: response to hormone (GO:0009725);; Molecular Function: protein dimerization activity (GO:0046983);;	--	--
novel_miR_2652	gene.Gb_39786	1508	0.0154236	miR160.13-3p	UGCCUGGUUCCCUGUAUGCCA	21	8.40275	12.2582	55.9058	19.5919	28.6112	30.7797	23.5456	31.938	--	--	--	--	--	--	gene.Gb_39786	gene.Gb_39786	3.25034	310	5.29606	584	12.8193	1266	16.1879	1649	3.40585	360	3.78455	382	4.28876	426	3.55666	317	0.502388	-0.303433	normal	5.32146e-10	-2.2075	down	--	--	Molecular Function: DNA binding (GO:0003677);; Cellular Component: nucleus (GO:0005634);; Biological Process: regulation of transcription, DNA-templated (GO:0006355);; Biological Process: response to hormone (GO:0009725);; Molecular Function: protein dimerization activity (GO:0046983);;	--	--
novel_miR_2810	gene.Gb_39786	1508	0.013892	miR160.4-5p	UGCCUGGCUCCCUGUAUGCCA	21	13.2043	12.2582	12.4235	8.39652	41.5544	45.0959	67.2732	38.4894	--	--	--	0.00747467	2.8039	down	gene.Gb_39786	gene.Gb_39786	3.25034	310	5.29606	584	12.8193	1266	16.1879	1649	3.40585	360	3.78455	382	4.28876	426	3.55666	317	0.502388	-0.303433	normal	5.32146e-10	-2.2075	down	--	--	Molecular Function: DNA binding (GO:0003677);; Cellular Component: nucleus (GO:0005634);; Biological Process: regulation of transcription, DNA-templated (GO:0006355);; Biological Process: response to hormone (GO:0009725);; Molecular Function: protein dimerization activity (GO:0046983);;	--	--
novel_miR_2983	gene.Gb_39786	1508	0.013892	miR160.5-5p	UGCCUGGCUCCCUGUAUGCCA	21	13.2043	12.2582	12.4235	8.39652	41.5544	45.0959	67.2732	38.4894	--	--	--	0.00747467	2.8039	down	gene.Gb_39786	gene.Gb_39786	3.25034	310	5.29606	584	12.8193	1266	16.1879	1649	3.40585	360	3.78455	382	4.28876	426	3.55666	317	0.502388	-0.303433	normal	5.32146e-10	-2.2075	down	--	--	Molecular Function: DNA binding (GO:0003677);; Cellular Component: nucleus (GO:0005634);; Biological Process: regulation of transcription, DNA-templated (GO:0006355);; Biological Process: response to hormone (GO:0009725);; Molecular Function: protein dimerization activity (GO:0046983);;	--	--
novel_miR_403	gene.Gb_39786	1508	0.0154236	miR160.8-5p	UGCCUGGUUCCCUGUAUGCCA	21	8.40275	12.2582	55.9058	19.5919	28.6112	30.7797	23.5456	31.938	--	--	--	--	--	--	gene.Gb_39786	gene.Gb_39786	3.25034	310	5.29606	584	12.8193	1266	16.1879	1649	3.40585	360	3.78455	382	4.28876	426	3.55666	317	0.502388	-0.303433	normal	5.32146e-10	-2.2075	down	--	--	Molecular Function: DNA binding (GO:0003677);; Cellular Component: nucleus (GO:0005634);; Biological Process: regulation of transcription, DNA-templated (GO:0006355);; Biological Process: response to hormone (GO:0009725);; Molecular Function: protein dimerization activity (GO:0046983);;	--	--
novel_miR_595	gene.Gb_39786	1508	0.013892	miR160.6-5p	UGCCUGGCUCCCUGUAUGCCA	21	13.2043	12.2582	12.4235	8.39652	41.5544	45.0959	67.2732	38.4894	--	--	--	0.00747467	2.8039	down	gene.Gb_39786	gene.Gb_39786	3.25034	310	5.29606	584	12.8193	1266	16.1879	1649	3.40585	360	3.78455	382	4.28876	426	3.55666	317	0.502388	-0.303433	normal	5.32146e-10	-2.2075	down	--	--	Molecular Function: DNA binding (GO:0003677);; Cellular Component: nucleus (GO:0005634);; Biological Process: regulation of transcription, DNA-templated (GO:0006355);; Biological Process: response to hormone (GO:0009725);; Molecular Function: protein dimerization activity (GO:0046983);;	--	--
novel_miR_2511	gene.Gb_29620	272	0.00271646	novel_miR_2511-5p	UAUGUAGAGCCGUCUGGCCUAG	22	8719.65	5821.29	9305.21	10644	3475.58	3757.28	3944.9	3264.23	2.0705e-07	-1.07267	up	--	--	--	gene.Gb_29620	gene.Gb_29620	0.292073	10	0.82218	35	2.0508	76	0.718127	28	0.524593	21	0.83501	32	0.93061	35	1.15188	36	--	--	--	0.529214	-0.791241	normal	--	--	--	--	--
novel_miR_2866	gene.Gb_29620	272	0.00271646	novel_miR_2866-5p	UAUGUAGAGCCGUCUGGCCUAG	22	8719.65	5821.29	9305.21	10644	3475.58	3757.28	3944.9	3264.23	2.0705e-07	-1.07267	down	--	--	--	gene.Gb_29620	gene.Gb_29620	0.292073	10	0.82218	35	2.0508	76	0.718127	28	0.524593	21	0.83501	32	0.93061	35	1.15188	36	--	--	--	0.529214	-0.791241	normal	--	--	--	--	--
novel_miR_1609	Ginkgo_biloba_newGene_2915	207	0.039608	miR482.34-5p	UCUUUCCAAUUCCACCCAU	19	502.964	418.823	490.729	671.721	495.246	453.822	441.313	449.589	--	--	--	--	--	--	Ginkgo_biloba_newGene_2915	--	2.41547	113	2.36863	135	0.311919	22	0.376943	11	2.93741	181	3.48974	208	3.93994	272	5.73099	241	0.378281	0.574605	normal	5.69892e-09	3.71562	up	--	--	--	--	--
novel_miR_1984	Ginkgo_biloba_newGene_2915	207	0.027591	miR482.27-5p	UCUUUCCAAUUCCACCCAUUCU	22	1559.31	1522.74	1652.33	1796.85	1791.61	1468.12	1625.99	1502.72	--	--	--	--	--	--	Ginkgo_biloba_newGene_2915	--	2.41547	113	2.36863	135	0.311919	22	0.376943	11	2.93741	181	3.48974	208	3.93994	272	5.73099	241	0.378281	0.574605	normal	5.69892e-09	3.71562	up	--	--	--	--	--
novel_miR_2367	Ginkgo_biloba_newGene_2915	207	0.0347441	miR482.6-3p	UCUUCCCAAUGCCACCUAUUCC	22	4694.73	5540.04	3664.94	4122.69	4400	3837.45	5111.42	4264.14	--	--	--	--	--	--	Ginkgo_biloba_newGene_2915	--	2.41547	113	2.36863	135	0.311919	22	0.376943	11	2.93741	181	3.48974	208	3.93994	272	5.73099	241	0.378281	0.574605	normal	5.69892e-09	3.71562	up	--	--	--	--	--
novel_miR_2759	Ginkgo_biloba_newGene_2915	207	0.0418446	miR482.28-3p	UCUUUCCAAUUCCACCCUU	19	28.8094	18.3873	21.7412	19.5919	26.5676	24.3375	18.1638	16.3785	--	--	--	--	--	--	Ginkgo_biloba_newGene_2915	--	2.41547	113	2.36863	135	0.311919	22	0.376943	11	2.93741	181	3.48974	208	3.93994	272	5.73099	241	0.378281	0.574605	normal	5.69892e-09	3.71562	up	--	--	--	--	--
novel_miR_3190	Ginkgo_biloba_newGene_2915	207	0.0241842	miR482.22-3p	UCUUCCCAAUUCCACCCAUUCC	22	813.866	719.83	1006.3	1027.17	855.611	705.787	914.916	835.302	--	--	--	--	--	--	Ginkgo_biloba_newGene_2915	--	2.41547	113	2.36863	135	0.311919	22	0.376943	11	2.93741	181	3.48974	208	3.93994	272	5.73099	241	0.378281	0.574605	normal	5.69892e-09	3.71562	up	--	--	--	--	--
novel_miR_406	Ginkgo_biloba_newGene_2915	207	0.027591	miR482.21-5p	UCUUUCCAAUUCCAUCCAUUCC	22	435.742	373.195	431.717	632.538	444.836	410.158	409.694	421.746	--	--	--	--	--	--	Ginkgo_biloba_newGene_2915	--	2.41547	113	2.36863	135	0.311919	22	0.376943	11	2.93741	181	3.48974	208	3.93994	272	5.73099	241	0.378281	0.574605	normal	5.69892e-09	3.71562	up	--	--	--	--	--
novel_miR_652	Ginkgo_biloba_newGene_2915	207	0.0366178	miR482.13-3p	UCUUUCCAAUUCCACCCGU	19	12.0039	10.2152	12.4235	11.1954	14.9868	14.3162	8.74552	10.646	--	--	--	--	--	--	Ginkgo_biloba_newGene_2915	--	2.41547	113	2.36863	135	0.311919	22	0.376943	11	2.93741	181	3.48974	208	3.93994	272	5.73099	241	0.378281	0.574605	normal	5.69892e-09	3.71562	up	--	--	--	--	--
novel_miR_1478	gene.Gb_25646	430	0.0104372	novel_miR_1478-5p	UGGAGAAAAUGGGAAUGUGAAU	22	286651	354829	166879	178546	275110	250533	166271	223881	--	--	--	--	--	--	gene.Gb_25646	gene.Gb_25646	0.950755	119	0.975991	139	0.986849	131	0.731756	102	1.90268	257	1.63398	210	2.13932	287	2.86312	343	0.1817	0.778885	normal	0.0289057	1.21134	normal	[S]	Function unknown	--	--	--
novel_miR_1044	gene.Gb_20400	1076	0.042589	miR396.1-5p	UUCCACAGCUUUCUUGAACUU	21	1711.76	1093.02	4515.95	4343.8	2104.97	2599.81	6450.16	5076.51	--	--	--	0.00200012	1.03989	down	gene.Gb_20400	gene.Gb_20400	29.0047	3425	33.9763	4520	2.56717	418	1.77489	260	54.4836	6576	52.9154	6049	75.987	8443	44.1269	4605	0.0203853	0.602138	normal	5.39505e-07	4.00688	up	--	--	--	--	--
novel_miR_2607	gene.Gb_20400	1076	0.042589	miR396.3-5p	UUCCACAGCUUUCUUGAACUU	21	1711.76	1093.02	4515.95	4343.8	2104.97	2599.81	6450.16	5076.51	--	--	--	0.00200012	1.03989	up	gene.Gb_20400	gene.Gb_20400	29.0047	3425	33.9763	4520	2.56717	418	1.77489	260	54.4836	6576	52.9154	6049	75.987	8443	44.1269	4605	0.0203853	0.602138	normal	5.39505e-07	4.00688	up	--	--	--	--	--
novel_miR_2697	gene.Gb_20400	1076	0.042589	miR396.9-5p	UUCCACAGCUUUCUUGAACUU	21	1711.76	1093.02	4515.95	4343.8	2104.97	2601.96	6450.16	5075.69	--	--	--	0.00200012	1.03978	down	gene.Gb_20400	gene.Gb_20400	29.0047	3425	33.9763	4520	2.56717	418	1.77489	260	54.4836	6576	52.9154	6049	75.987	8443	44.1269	4605	0.0203853	0.602138	normal	5.39505e-07	4.00688	up	--	--	--	--	--
novel_miR_2773	gene.Gb_20400	1076	0.042589	miR396.10-5p	UUCCACAGCUUUCUUGAACUU	21	1730.97	1100.52	4547.01	4371.79	2119.95	2619.14	6453.52	5065.04	--	--	--	0.00230048	1.02931	down	gene.Gb_20400	gene.Gb_20400	29.0047	3425	33.9763	4520	2.56717	418	1.77489	260	54.4836	6576	52.9154	6049	75.987	8443	44.1269	4605	0.0203853	0.602138	normal	5.39505e-07	4.00688	up	--	--	--	--	--
novel_miR_2840	gene.Gb_20400	1076	0.042589	miR396.8-3p	UUCCACAGCUUUCUUGAACUU	21	1711.76	1093.02	4515.95	4343.8	2104.97	2601.96	6450.16	5075.69	--	--	--	0.00200012	1.03978	down	gene.Gb_20400	gene.Gb_20400	29.0047	3425	33.9763	4520	2.56717	418	1.77489	260	54.4836	6576	52.9154	6049	75.987	8443	44.1269	4605	0.0203853	0.602138	normal	5.39505e-07	4.00688	up	--	--	--	--	--
novel_miR_3362	gene.Gb_20400	1076	0.042589	miR396.14-5p	UUCCACAGCUUUCUUGAACUU	21	1730.97	1100.52	4547.01	4371.79	2119.95	2619.14	6453.52	5065.04	--	--	--	0.00230048	1.02931	up	gene.Gb_20400	gene.Gb_20400	29.0047	3425	33.9763	4520	2.56717	418	1.77489	260	54.4836	6576	52.9154	6049	75.987	8443	44.1269	4605	0.0203853	0.602138	normal	5.39505e-07	4.00688	up	--	--	--	--	--
novel_miR_3383	gene.Gb_20400	1076	0.042589	miR396.11-5p	UUCCACAGCUUUCUUGAACUU	21	1730.97	1100.52	4547.01	4371.79	2119.95	2619.14	6453.52	5065.04	--	--	--	0.00230048	1.02931	down	gene.Gb_20400	gene.Gb_20400	29.0047	3425	33.9763	4520	2.56717	418	1.77489	260	54.4836	6576	52.9154	6049	75.987	8443	44.1269	4605	0.0203853	0.602138	normal	5.39505e-07	4.00688	up	--	--	--	--	--
novel_miR_1640	gene.Gb_18221	1955	0.0135087	miR319.5-3p	UUGGACUGAAGGGAGCUCCC	20	244.88	200.218	80.7529	89.5628	104.227	98.0657	75.346	86.8059	0.00021086	-1.21034	up	--	--	--	gene.Gb_18221	gene.Gb_18221	12.9993	2018	12.4933	2168	22.2335	3445	14.3247	2315	48.8644	8048	58.2478	9230	104.065	16310	82.3557	11574	6.19877e-17	1.96084	up	3.20914e-08	2.02754	up	--	--	--	--	--
novel_miR_663	gene.Gb_18221	1955	0.0135087	miR319.4-3p	UUGGACUGAAGGGAGCUCCC	20	697.428	592.481	167.717	159.534	123.301	108.087	78.037	84.3491	5.04597e-26	-2.54845	down	--	--	--	gene.Gb_18221	gene.Gb_18221	12.9993	2018	12.4933	2168	22.2335	3445	14.3247	2315	48.8644	8048	58.2478	9230	104.065	16310	82.3557	11574	6.19877e-17	1.96084	up	3.20914e-08	2.02754	up	--	--	--	--	--
novel_miR_1391	gene.Gb_27198	1169	0.00619822	novel_miR_1391-5p	AGAAGAGAGAGAGCACAUGCCC	22	24.0078	38.8177	3.10588	0	0	0	0	0	2.41653e-06	-5.99006	down	--	--	--	gene.Gb_27198	gene.Gb_27198	12.2715	895	14.2231	1216	14.4362	1111	12.1699	971	89.1346	6953	83.4227	6237	76.9968	5713	66.4395	4433	1.18015e-26	2.58002	up	3.71921e-10	2.04488	up	--	--	--	--	--
novel_miR_2951	gene.Gb_27198	1169	0.0115901	miR529.3-5p	AGAAGAGAGAGAGUACAGCCC	21	6.00196	2.72405	27.9529	25.1896	7.49341	5.01065	6.05459	9.82708	--	--	--	--	--	--	gene.Gb_27198	gene.Gb_27198	12.2715	895	14.2231	1216	14.4362	1111	12.1699	971	89.1346	6953	83.4227	6237	76.9968	5713	66.4395	4433	1.18015e-26	2.58002	up	3.71921e-10	2.04488	up	--	--	--	--	--
novel_miR_441	gene.Gb_27198	1169	0.00619822	novel_miR_441-5p	AGAAGAGAGAGAGCACAUGCCC	22	24.0078	38.8177	3.10588	0	0	0	0	0	2.41653e-06	-5.99006	up	--	--	--	gene.Gb_27198	gene.Gb_27198	12.2715	895	14.2231	1216	14.4362	1111	12.1699	971	89.1346	6953	83.4227	6237	76.9968	5713	66.4395	4433	1.18015e-26	2.58002	up	3.71921e-10	2.04488	up	--	--	--	--	--
novel_miR_525	gene.Gb_27198	1169	0.0115901	miR529.5-5p	AGAAGAGAGAGAGUACAGCCC	21	6.00196	2.72405	27.9529	25.1896	6.81219	5.72646	6.05459	9.82708	--	--	--	--	--	--	gene.Gb_27198	gene.Gb_27198	12.2715	895	14.2231	1216	14.4362	1111	12.1699	971	89.1346	6953	83.4227	6237	76.9968	5713	66.4395	4433	1.18015e-26	2.58002	up	3.71921e-10	2.04488	up	--	--	--	--	--
novel_miR_798	gene.Gb_27198	1169	0.0115901	miR529.6-3p	AGAAGAGAGAGAGUACAGCCC	21	6.00196	2.72405	27.9529	25.1896	7.49341	5.01065	6.05459	9.82708	--	--	--	--	--	--	gene.Gb_27198	gene.Gb_27198	12.2715	895	14.2231	1216	14.4362	1111	12.1699	971	89.1346	6953	83.4227	6237	76.9968	5713	66.4395	4433	1.18015e-26	2.58002	up	3.71921e-10	2.04488	up	--	--	--	--	--
novel_miR_171	gene.Gb_11536	994	0.0492624	miR159.2-3p	CUUGGACUGAAGGGAGCUCCA	21	279.691	265.595	391.341	313.47	722.774	718.671	789.115	795.175	1.01162e-07	1.29404	down	6.34593e-07	1.81352	up	gene.Gb_11536	gene.Gb_11536	122.615	9400	118.165	10576	98.9178	7893	119.547	9911	7.01129	589	8.58684	691	8.89705	698	9.53872	679	3.13097e-58	-4.0443	down	8.60346e-27	-3.91738	down	[KAD]	Transcription;; RNA processing and modification;; Cell cycle control, cell division, chromosome partitioning	--	K09422|1.24775e-160|vvi:100248959|K09422 myb proto-oncogene protein, plant | (RefSeq) transcription factor GAMYB	--
novel_miR_2032	gene.Gb_11536	994	0.013892	miR159.3-3p	CUUGGAUUGAAGGGAGCUCCA	21	810.265	643.557	1018.73	839.652	11119.5	9854.53	4621	4707.99	3.71177e-93	3.75092	down	1.75311e-23	2.96652	down	gene.Gb_11536	gene.Gb_11536	122.615	9400	118.165	10576	98.9178	7893	119.547	9911	7.01129	589	8.58684	691	8.89705	698	9.53872	679	3.13097e-58	-4.0443	down	8.60346e-27	-3.91738	down	[KAD]	Transcription;; RNA processing and modification;; Cell cycle control, cell division, chromosome partitioning	--	K09422|1.24775e-160|vvi:100248959|K09422 myb proto-oncogene protein, plant | (RefSeq) transcription factor GAMYB	--
novel_miR_2832	gene.Gb_11536	994	0.013892	miR159.4-3p	CUUGGAUUGAAGGGAGCUCCA	21	810.265	643.557	1018.73	839.652	11119.5	9854.53	4621	4707.99	3.71177e-93	3.75092	down	1.75311e-23	2.96652	down	gene.Gb_11536	gene.Gb_11536	122.615	9400	118.165	10576	98.9178	7893	119.547	9911	7.01129	589	8.58684	691	8.89705	698	9.53872	679	3.13097e-58	-4.0443	down	8.60346e-27	-3.91738	down	[KAD]	Transcription;; RNA processing and modification;; Cell cycle control, cell division, chromosome partitioning	--	K09422|1.24775e-160|vvi:100248959|K09422 myb proto-oncogene protein, plant | (RefSeq) transcription factor GAMYB	--
novel_miR_1840	gene.Gb_37795	336	0.0294785	novel_miR_1840-5p	AAAUAAGGGGAUGAUUUUGUU	21	996.326	1116.18	1419.39	1424.61	593.342	562.625	801.897	854.137	--	--	--	--	--	--	gene.Gb_37795	gene.Gb_37795	0	0	0	0	0.391998	31	0.136764	11	0.07254	7	0.080105	7	0.0257	3	0.100425	8	--	--	--	--	--	--	--	--	--	--	--
novel_miR_1989	gene.Gb_37795	336	0.0294785	novel_miR_1989-5p	AAAUAAGGGGAUGAUUUUGUU	21	996.326	1116.18	1419.39	1424.61	593.342	562.625	801.897	854.137	--	--	--	--	--	--	gene.Gb_37795	gene.Gb_37795	0	0	0	0	0.391998	31	0.136764	11	0.07254	7	0.080105	7	0.0257	3	0.100425	8	--	--	--	--	--	--	--	--	--	--	--
novel_miR_2617	gene.Gb_37795	336	0.0294785	novel_miR_2617-5p	AAAUAAGGGGAUGAUUUUGUU	21	996.326	1116.18	1419.39	1424.61	593.342	562.625	801.897	854.137	--	--	--	--	--	--	gene.Gb_37795	gene.Gb_37795	0	0	0	0	0.391998	31	0.136764	11	0.07254	7	0.080105	7	0.0257	3	0.100425	8	--	--	--	--	--	--	--	--	--	--	--
novel_miR_261	gene.Gb_37795	336	0.0294785	novel_miR_261-5p	AAAUAAGGGGAUGAUUUUGUU	21	996.326	1116.18	1419.39	1424.61	593.342	562.625	801.897	854.137	--	--	--	--	--	--	gene.Gb_37795	gene.Gb_37795	0	0	0	0	0.391998	31	0.136764	11	0.07254	7	0.080105	7	0.0257	3	0.100425	8	--	--	--	--	--	--	--	--	--	--	--
novel_miR_2916	gene.Gb_37795	336	0.0294785	novel_miR_2916-5p	AAAUAAGGGGAUGAUUUUGUU	21	996.326	1116.18	1419.39	1424.61	593.342	562.625	801.897	854.137	--	--	--	--	--	--	gene.Gb_37795	gene.Gb_37795	0	0	0	0	0.391998	31	0.136764	11	0.07254	7	0.080105	7	0.0257	3	0.100425	8	--	--	--	--	--	--	--	--	--	--	--
novel_miR_1089	gene.Gb_02958	1120	0.0038784	miR167_1.4-5p	UGAAGCUGCCAGCAUGAUCU	20	195.664	192.046	83.8587	103.557	243.877	219.037	245.547	212.101	--	--	--	7.73404e-05	1.9354	up	gene.Gb_02958	gene.Gb_02958	6.39761	544	8.13662	775	5.80556	516	5.37132	489	6.89576	651	6.78386	617	7.33432	651	7.39037	581	0.800936	-0.116019	normal	0.917888	0.060961	normal	[FR]	Nucleotide transport and metabolism;; General function prediction only	Biological Process: guanine catabolic process (GO:0006147);; Molecular Function: zinc ion binding (GO:0008270);; Molecular Function: guanine deaminase activity (GO:0008892);;	K01487|3.16117e-140|ppp:PHYPADRAFT_233220|K01487 guanine deaminase [EC:3.5.4.3] | (RefSeq) hypothetical protein	Purine metabolism (ko00230)
novel_miR_1091	gene.Gb_02958	1120	0.0173347	miR167_1.17-3p	UGAAGCUGCCAGCAUGAUA	19	0	14.9823	6.21176	2.79884	10.8995	2.86323	8.07279	4.09462	--	--	--	--	--	--	gene.Gb_02958	gene.Gb_02958	6.39761	544	8.13662	775	5.80556	516	5.37132	489	6.89576	651	6.78386	617	7.33432	651	7.39037	581	0.800936	-0.116019	normal	0.917888	0.060961	normal	[FR]	Nucleotide transport and metabolism;; General function prediction only	Biological Process: guanine catabolic process (GO:0006147);; Molecular Function: zinc ion binding (GO:0008270);; Molecular Function: guanine deaminase activity (GO:0008892);;	K01487|3.16117e-140|ppp:PHYPADRAFT_233220|K01487 guanine deaminase [EC:3.5.4.3] | (RefSeq) hypothetical protein	Purine metabolism (ko00230)
novel_miR_1104	gene.Gb_02958	1120	0.00851263	miR167_1.12-5p	UGAAGCUGCCAGCAUGAU	18	0	1.36202	3.10588	0	2.04366	1.43162	0.672732	0.818924	--	--	--	--	--	--	gene.Gb_02958	gene.Gb_02958	6.39761	544	8.13662	775	5.80556	516	5.37132	489	6.89576	651	6.78386	617	7.33432	651	7.39037	581	0.800936	-0.116019	normal	0.917888	0.060961	normal	[FR]	Nucleotide transport and metabolism;; General function prediction only	Biological Process: guanine catabolic process (GO:0006147);; Molecular Function: zinc ion binding (GO:0008270);; Molecular Function: guanine deaminase activity (GO:0008892);;	K01487|3.16117e-140|ppp:PHYPADRAFT_233220|K01487 guanine deaminase [EC:3.5.4.3] | (RefSeq) hypothetical protein	Purine metabolism (ko00230)
novel_miR_1203	gene.Gb_02958	1120	0.00851263	miR167_1.8-3p	UGAAGCUGCCAGCAUGAU	18	0	1.36202	3.10588	0	2.04366	1.43162	0.672732	0.818924	--	--	--	--	--	--	gene.Gb_02958	gene.Gb_02958	6.39761	544	8.13662	775	5.80556	516	5.37132	489	6.89576	651	6.78386	617	7.33432	651	7.39037	581	0.800936	-0.116019	normal	0.917888	0.060961	normal	[FR]	Nucleotide transport and metabolism;; General function prediction only	Biological Process: guanine catabolic process (GO:0006147);; Molecular Function: zinc ion binding (GO:0008270);; Molecular Function: guanine deaminase activity (GO:0008892);;	K01487|3.16117e-140|ppp:PHYPADRAFT_233220|K01487 guanine deaminase [EC:3.5.4.3] | (RefSeq) hypothetical protein	Purine metabolism (ko00230)
novel_miR_1471	gene.Gb_02958	1120	0.0038784	miR167_1.3-5p	UGAAGCUGCCAGCAUGAUCU	20	195.664	192.046	83.8587	103.557	243.877	219.037	245.547	212.101	--	--	--	7.73404e-05	1.9354	down	gene.Gb_02958	gene.Gb_02958	6.39761	544	8.13662	775	5.80556	516	5.37132	489	6.89576	651	6.78386	617	7.33432	651	7.39037	581	0.800936	-0.116019	normal	0.917888	0.060961	normal	[FR]	Nucleotide transport and metabolism;; General function prediction only	Biological Process: guanine catabolic process (GO:0006147);; Molecular Function: zinc ion binding (GO:0008270);; Molecular Function: guanine deaminase activity (GO:0008892);;	K01487|3.16117e-140|ppp:PHYPADRAFT_233220|K01487 guanine deaminase [EC:3.5.4.3] | (RefSeq) hypothetical protein	Purine metabolism (ko00230)
novel_miR_2285	gene.Gb_02958	1120	0.00851263	miR167_1.11-5p	UGAAGCUGCCAGCAUGAU	18	0	1.36202	3.10588	0	2.04366	1.43162	0.672732	0.818924	--	--	--	--	--	--	gene.Gb_02958	gene.Gb_02958	6.39761	544	8.13662	775	5.80556	516	5.37132	489	6.89576	651	6.78386	617	7.33432	651	7.39037	581	0.800936	-0.116019	normal	0.917888	0.060961	normal	[FR]	Nucleotide transport and metabolism;; General function prediction only	Biological Process: guanine catabolic process (GO:0006147);; Molecular Function: zinc ion binding (GO:0008270);; Molecular Function: guanine deaminase activity (GO:0008892);;	K01487|3.16117e-140|ppp:PHYPADRAFT_233220|K01487 guanine deaminase [EC:3.5.4.3] | (RefSeq) hypothetical protein	Purine metabolism (ko00230)
novel_miR_2402	gene.Gb_02958	1120	0.0038784	miR167_1.14-5p	UGAAGCUGCCAGCAUGAUCU	20	199.265	199.537	99.3881	125.948	263.632	229.774	265.057	244.039	--	--	--	9.40594e-05	1.82906	down	gene.Gb_02958	gene.Gb_02958	6.39761	544	8.13662	775	5.80556	516	5.37132	489	6.89576	651	6.78386	617	7.33432	651	7.39037	581	0.800936	-0.116019	normal	0.917888	0.060961	normal	[FR]	Nucleotide transport and metabolism;; General function prediction only	Biological Process: guanine catabolic process (GO:0006147);; Molecular Function: zinc ion binding (GO:0008270);; Molecular Function: guanine deaminase activity (GO:0008892);;	K01487|3.16117e-140|ppp:PHYPADRAFT_233220|K01487 guanine deaminase [EC:3.5.4.3] | (RefSeq) hypothetical protein	Purine metabolism (ko00230)
novel_miR_2553	gene.Gb_02958	1120	0.0038784	miR167_1.5-5p	UGAAGCUGCCAGCAUGAUCU	20	199.265	199.537	99.3881	125.948	263.632	229.774	265.057	244.039	--	--	--	9.40594e-05	1.82906	down	gene.Gb_02958	gene.Gb_02958	6.39761	544	8.13662	775	5.80556	516	5.37132	489	6.89576	651	6.78386	617	7.33432	651	7.39037	581	0.800936	-0.116019	normal	0.917888	0.060961	normal	[FR]	Nucleotide transport and metabolism;; General function prediction only	Biological Process: guanine catabolic process (GO:0006147);; Molecular Function: zinc ion binding (GO:0008270);; Molecular Function: guanine deaminase activity (GO:0008892);;	K01487|3.16117e-140|ppp:PHYPADRAFT_233220|K01487 guanine deaminase [EC:3.5.4.3] | (RefSeq) hypothetical protein	Purine metabolism (ko00230)
novel_miR_3372	gene.Gb_02958	1120	0.00851263	miR167_1.2-5p	UGAAGCUGCCAGCAUGAU	18	0	3.40506	0	0	2.72488	2.14742	1.34546	1.63785	--	--	--	--	--	--	gene.Gb_02958	gene.Gb_02958	6.39761	544	8.13662	775	5.80556	516	5.37132	489	6.89576	651	6.78386	617	7.33432	651	7.39037	581	0.800936	-0.116019	normal	0.917888	0.060961	normal	[FR]	Nucleotide transport and metabolism;; General function prediction only	Biological Process: guanine catabolic process (GO:0006147);; Molecular Function: zinc ion binding (GO:0008270);; Molecular Function: guanine deaminase activity (GO:0008892);;	K01487|3.16117e-140|ppp:PHYPADRAFT_233220|K01487 guanine deaminase [EC:3.5.4.3] | (RefSeq) hypothetical protein	Purine metabolism (ko00230)
novel_miR_1089	gene.Gb_26165	2397	0.0268349	miR167_1.4-5p	UGAAGCUGCCAGCAUGAUCU	20	195.664	192.046	83.8587	103.557	243.877	219.037	245.547	212.101	--	--	--	7.73404e-05	1.9354	up	gene.Gb_26165	gene.Gb_26165	18.5256	3119	23.1988	4316	27.4756	4845	30.1298	5181	25.0564	4565	27.5976	4776	47.1418	7702	37.3834	5663	0.391289	0.267595	normal	0.685237	0.175674	normal	--	--	Molecular Function: DNA binding (GO:0003677);; Cellular Component: nucleus (GO:0005634);; Biological Process: regulation of transcription, DNA-templated (GO:0006355);; Biological Process: auxin-activated signaling pathway (GO:0009734);; Molecular Function: protein dimerization activity (GO:0046983);;	--	--
novel_miR_1471	gene.Gb_26165	2397	0.0268349	miR167_1.3-5p	UGAAGCUGCCAGCAUGAUCU	20	195.664	192.046	83.8587	103.557	243.877	219.037	245.547	212.101	--	--	--	7.73404e-05	1.9354	down	gene.Gb_26165	gene.Gb_26165	18.5256	3119	23.1988	4316	27.4756	4845	30.1298	5181	25.0564	4565	27.5976	4776	47.1418	7702	37.3834	5663	0.391289	0.267595	normal	0.685237	0.175674	normal	--	--	Molecular Function: DNA binding (GO:0003677);; Cellular Component: nucleus (GO:0005634);; Biological Process: regulation of transcription, DNA-templated (GO:0006355);; Biological Process: auxin-activated signaling pathway (GO:0009734);; Molecular Function: protein dimerization activity (GO:0046983);;	--	--
novel_miR_2402	gene.Gb_26165	2397	0.0268349	miR167_1.14-5p	UGAAGCUGCCAGCAUGAUCU	20	199.265	199.537	99.3881	125.948	263.632	229.774	265.057	244.039	--	--	--	9.40594e-05	1.82906	down	gene.Gb_26165	gene.Gb_26165	18.5256	3119	23.1988	4316	27.4756	4845	30.1298	5181	25.0564	4565	27.5976	4776	47.1418	7702	37.3834	5663	0.391289	0.267595	normal	0.685237	0.175674	normal	--	--	Molecular Function: DNA binding (GO:0003677);; Cellular Component: nucleus (GO:0005634);; Biological Process: regulation of transcription, DNA-templated (GO:0006355);; Biological Process: auxin-activated signaling pathway (GO:0009734);; Molecular Function: protein dimerization activity (GO:0046983);;	--	--
novel_miR_2553	gene.Gb_26165	2397	0.0268349	miR167_1.5-5p	UGAAGCUGCCAGCAUGAUCU	20	199.265	199.537	99.3881	125.948	263.632	229.774	265.057	244.039	--	--	--	9.40594e-05	1.82906	down	gene.Gb_26165	gene.Gb_26165	18.5256	3119	23.1988	4316	27.4756	4845	30.1298	5181	25.0564	4565	27.5976	4776	47.1418	7702	37.3834	5663	0.391289	0.267595	normal	0.685237	0.175674	normal	--	--	Molecular Function: DNA binding (GO:0003677);; Cellular Component: nucleus (GO:0005634);; Biological Process: regulation of transcription, DNA-templated (GO:0006355);; Biological Process: auxin-activated signaling pathway (GO:0009734);; Molecular Function: protein dimerization activity (GO:0046983);;	--	--
novel_miR_2357	gene.Gb_08935	802	0.0154236	miR482.12-3p	UCUUUCCUGCCCCUCCCAUACC	22	1819.79	2604.87	3205.27	3462.16	2116.55	1833.18	3151.08	3420.64	--	--	--	--	--	--	gene.Gb_08935	gene.Gb_08935	1.70244	321	1.83519	371	0.982572	178	0.945549	191	1.94995	383	2.10372	388	2.67208	504	3.30897	555	0.893431	0.0780218	normal	0.00744348	1.29896	up	[S]	Function unknown	--	--	--
novel_miR_624	gene.Gb_08935	802	0.00581195	miR482.18-3p	UUUUACCUGCCCCUCCCAUACC	22	198.065	309.861	450.353	394.636	437.343	379.378	594.023	696.085	--	--	--	0.00137255	1.26496	down	gene.Gb_08935	gene.Gb_08935	1.70244	321	1.83519	371	0.982572	178	0.945549	191	1.94995	383	2.10372	388	2.67208	504	3.30897	555	0.893431	0.0780218	normal	0.00744348	1.29896	up	[S]	Function unknown	--	--	--
novel_miR_1221	gene.Gb_22761	1084	0.0173347	miR166.15-3p	UCGGACCAGGCUUCAUUCCCC	21	4734.35	5091.93	4832.75	4189.86	6308.09	6012.07	6814.78	6352.39	--	--	--	0.000220613	1.19947	down	gene.Gb_22761	gene.Gb_22761	9.51132	1488	10.9227	1980	2.961	481	3.25668	546	16.2789	2824	18.2245	3023	27.2816	4452	22.0142	3218	0.00899862	0.688443	normal	3.46804e-16	2.66199	up	--	--	Molecular Function: transcription factor activity, sequence-specific DNA binding (GO:0003700);; Cellular Component: nucleus (GO:0005634);; Biological Process: regulation of transcription, DNA-templated (GO:0006355);; Molecular Function: sequence-specific DNA binding (GO:0043565);;	--	--
novel_miR_1245	gene.Gb_22761	1084	0.0173347	miR166.8-3p	UCGGACCAGGCUUCAUUCCCC	21	1680.55	1918.41	2208.28	1827.64	3834.58	3723.63	3910.59	3566.41	--	--	--	1.73579e-06	1.53823	down	gene.Gb_22761	gene.Gb_22761	9.51132	1488	10.9227	1980	2.961	481	3.25668	546	16.2789	2824	18.2245	3023	27.2816	4452	22.0142	3218	0.00899862	0.688443	normal	3.46804e-16	2.66199	up	--	--	Molecular Function: transcription factor activity, sequence-specific DNA binding (GO:0003700);; Cellular Component: nucleus (GO:0005634);; Biological Process: regulation of transcription, DNA-templated (GO:0006355);; Molecular Function: sequence-specific DNA binding (GO:0043565);;	--	--
novel_miR_145	gene.Gb_22761	1084	0.0173347	miR166.24-3p	UCGGACCAGGCUUCAUUCCCC	21	1679.35	1917.73	2208.28	1827.64	3833.9	3722.92	3910.59	3565.59	--	--	--	1.73579e-06	1.53807	down	gene.Gb_22761	gene.Gb_22761	9.51132	1488	10.9227	1980	2.961	481	3.25668	546	16.2789	2824	18.2245	3023	27.2816	4452	22.0142	3218	0.00899862	0.688443	normal	3.46804e-16	2.66199	up	--	--	Molecular Function: transcription factor activity, sequence-specific DNA binding (GO:0003700);; Cellular Component: nucleus (GO:0005634);; Biological Process: regulation of transcription, DNA-templated (GO:0006355);; Molecular Function: sequence-specific DNA binding (GO:0043565);;	--	--
novel_miR_1672	gene.Gb_22761	1084	0.0173347	miR166.16-3p	UCGGACCAGGCUUCAUUCCCC	21	1478.88	1616.04	1959.81	1631.72	3244.65	3218.99	3258.72	3007.91	--	--	--	8.3264e-06	1.45292	up	gene.Gb_22761	gene.Gb_22761	9.51132	1488	10.9227	1980	2.961	481	3.25668	546	16.2789	2824	18.2245	3023	27.2816	4452	22.0142	3218	0.00899862	0.688443	normal	3.46804e-16	2.66199	up	--	--	Molecular Function: transcription factor activity, sequence-specific DNA binding (GO:0003700);; Cellular Component: nucleus (GO:0005634);; Biological Process: regulation of transcription, DNA-templated (GO:0006355);; Molecular Function: sequence-specific DNA binding (GO:0043565);;	--	--
novel_miR_1753	gene.Gb_22761	1084	0.0173347	miR166.10-3p	UCGGACCAGGCUUCAUUCCCC	21	1478.88	1616.72	1959.81	1631.72	3246.01	3219.7	3259.39	3007.91	--	--	--	8.3264e-06	1.45307	up	gene.Gb_22761	gene.Gb_22761	9.51132	1488	10.9227	1980	2.961	481	3.25668	546	16.2789	2824	18.2245	3023	27.2816	4452	22.0142	3218	0.00899862	0.688443	normal	3.46804e-16	2.66199	up	--	--	Molecular Function: transcription factor activity, sequence-specific DNA binding (GO:0003700);; Cellular Component: nucleus (GO:0005634);; Biological Process: regulation of transcription, DNA-templated (GO:0006355);; Molecular Function: sequence-specific DNA binding (GO:0043565);;	--	--
novel_miR_2612	gene.Gb_22761	1084	0.0173347	miR166.25-3p	UCGGACCAGGCUUCAUUCCCC	21	1478.88	1616.72	1959.81	1631.72	3246.01	3219.7	3259.39	3007.91	--	--	--	8.3264e-06	1.45307	down	gene.Gb_22761	gene.Gb_22761	9.51132	1488	10.9227	1980	2.961	481	3.25668	546	16.2789	2824	18.2245	3023	27.2816	4452	22.0142	3218	0.00899862	0.688443	normal	3.46804e-16	2.66199	up	--	--	Molecular Function: transcription factor activity, sequence-specific DNA binding (GO:0003700);; Cellular Component: nucleus (GO:0005634);; Biological Process: regulation of transcription, DNA-templated (GO:0006355);; Molecular Function: sequence-specific DNA binding (GO:0043565);;	--	--
novel_miR_266	gene.Gb_22761	1084	0.0173347	miR166.19-3p	UCGGACCAGGCUUCAUUCCCC	21	1478.88	1616.04	1959.81	1631.72	3244.65	3218.99	3258.72	3007.91	--	--	--	8.3264e-06	1.45292	up	gene.Gb_22761	gene.Gb_22761	9.51132	1488	10.9227	1980	2.961	481	3.25668	546	16.2789	2824	18.2245	3023	27.2816	4452	22.0142	3218	0.00899862	0.688443	normal	3.46804e-16	2.66199	up	--	--	Molecular Function: transcription factor activity, sequence-specific DNA binding (GO:0003700);; Cellular Component: nucleus (GO:0005634);; Biological Process: regulation of transcription, DNA-templated (GO:0006355);; Molecular Function: sequence-specific DNA binding (GO:0043565);;	--	--
novel_miR_3286	gene.Gb_22761	1084	0.0173347	miR166.2-3p	UCGGACCAGGCUUCAUUCCCC	21	4734.35	5091.93	4832.75	4189.86	6308.09	6012.07	6814.78	6352.39	--	--	--	0.000220613	1.19947	down	gene.Gb_22761	gene.Gb_22761	9.51132	1488	10.9227	1980	2.961	481	3.25668	546	16.2789	2824	18.2245	3023	27.2816	4452	22.0142	3218	0.00899862	0.688443	normal	3.46804e-16	2.66199	up	--	--	Molecular Function: transcription factor activity, sequence-specific DNA binding (GO:0003700);; Cellular Component: nucleus (GO:0005634);; Biological Process: regulation of transcription, DNA-templated (GO:0006355);; Molecular Function: sequence-specific DNA binding (GO:0043565);;	--	--
novel_miR_425	gene.Gb_22761	1084	0.0173347	miR166.9-3p	UCGGACCAGGCUUCAUUCCCC	21	1680.55	1918.41	2208.28	1827.64	3834.58	3723.63	3910.59	3566.41	--	--	--	1.73579e-06	1.53823	up	gene.Gb_22761	gene.Gb_22761	9.51132	1488	10.9227	1980	2.961	481	3.25668	546	16.2789	2824	18.2245	3023	27.2816	4452	22.0142	3218	0.00899862	0.688443	normal	3.46804e-16	2.66199	up	--	--	Molecular Function: transcription factor activity, sequence-specific DNA binding (GO:0003700);; Cellular Component: nucleus (GO:0005634);; Biological Process: regulation of transcription, DNA-templated (GO:0006355);; Molecular Function: sequence-specific DNA binding (GO:0043565);;	--	--
novel_miR_580	gene.Gb_22761	1084	0.0173347	miR166.26-3p	UCGGACCAGGCUUCAUUCCCC	21	4734.35	5091.93	4832.75	4189.86	6308.09	6012.07	6814.78	6352.39	--	--	--	0.000220613	1.19947	up	gene.Gb_22761	gene.Gb_22761	9.51132	1488	10.9227	1980	2.961	481	3.25668	546	16.2789	2824	18.2245	3023	27.2816	4452	22.0142	3218	0.00899862	0.688443	normal	3.46804e-16	2.66199	up	--	--	Molecular Function: transcription factor activity, sequence-specific DNA binding (GO:0003700);; Cellular Component: nucleus (GO:0005634);; Biological Process: regulation of transcription, DNA-templated (GO:0006355);; Molecular Function: sequence-specific DNA binding (GO:0043565);;	--	--
novel_miR_805	gene.Gb_22761	1084	0.0173347	miR166.14-3p	UCGGACCAGGCUUCAUUCCCC	21	1478.88	1616.72	1959.81	1631.72	3246.01	3219.7	3259.39	3007.91	--	--	--	8.3264e-06	1.45307	down	gene.Gb_22761	gene.Gb_22761	9.51132	1488	10.9227	1980	2.961	481	3.25668	546	16.2789	2824	18.2245	3023	27.2816	4452	22.0142	3218	0.00899862	0.688443	normal	3.46804e-16	2.66199	up	--	--	Molecular Function: transcription factor activity, sequence-specific DNA binding (GO:0003700);; Cellular Component: nucleus (GO:0005634);; Biological Process: regulation of transcription, DNA-templated (GO:0006355);; Molecular Function: sequence-specific DNA binding (GO:0043565);;	--	--
novel_miR_1510	gene.Gb_09933	356	0.00829859	miR2950.6-5p	UUCCAUCUCUUGCACACUGAG	21	5910.73	4824.97	4506.63	7198.61	15366.3	20504.3	22221.7	14036.4	1.37042e-15	1.64596	up	1.36796e-12	2.3052	down	gene.Gb_09933	gene.Gb_09933	8.80634	496	8.1895	535	8.10604	474	6.97219	421	4.20268	263	5.30416	317	7.3142	430	5.46507	288	0.0307337	-0.913963	normal	0.277401	-0.563717	normal	--	--	--	--	--
novel_miR_2632	gene.Gb_09933	356	0.00766269	miR2950.3-5p	UUCCAUCUCUUGCACACC	18	24.0078	18.3873	3.10588	5.59768	29.2924	37.222	46.4185	31.1191	--	--	--	0.00747467	3.39679	down	gene.Gb_09933	gene.Gb_09933	8.80634	496	8.1895	535	8.10604	474	6.97219	421	4.20268	263	5.30416	317	7.3142	430	5.46507	288	0.0307337	-0.913963	normal	0.277401	-0.563717	normal	--	--	--	--	--
novel_miR_3292	gene.Gb_09933	356	0.0209314	miR2950.8-5p	UUCCAUCUCUUGCACAUC	18	1.20039	0	3.10588	0	5.44975	8.58969	6.05459	4.91354	--	--	--	--	--	--	gene.Gb_09933	gene.Gb_09933	8.80634	496	8.1895	535	8.10604	474	6.97219	421	4.20268	263	5.30416	317	7.3142	430	5.46507	288	0.0307337	-0.913963	normal	0.277401	-0.563717	normal	--	--	--	--	--
novel_miR_3451	gene.Gb_09933	356	0.00766269	miR2950.4-3p	UUCCAUCUCUUGCACACA	18	9.60314	6.81012	0	0	19.7554	17.8952	22.2002	16.3785	--	--	--	--	--	--	gene.Gb_09933	gene.Gb_09933	8.80634	496	8.1895	535	8.10604	474	6.97219	421	4.20268	263	5.30416	317	7.3142	430	5.46507	288	0.0307337	-0.913963	normal	0.277401	-0.563717	normal	--	--	--	--	--
novel_miR_765	gene.Gb_09933	356	0.00829859	miR2950.7-5p	UUCCAUCUCUUGCACACUGAG	21	5910.73	4824.97	4506.63	7198.61	15366.3	20504.3	22221.7	14036.4	1.37042e-15	1.64596	up	1.36796e-12	2.3052	down	gene.Gb_09933	gene.Gb_09933	8.80634	496	8.1895	535	8.10604	474	6.97219	421	4.20268	263	5.30416	317	7.3142	430	5.46507	288	0.0307337	-0.913963	normal	0.277401	-0.563717	normal	--	--	--	--	--
novel_miR_1609	Ginkgo_biloba_newGene_9615	355	0.039608	miR482.34-5p	UCUUUCCAAUUCCACCCAU	19	502.964	418.823	490.729	671.721	495.246	453.822	441.313	449.589	--	--	--	--	--	--	Ginkgo_biloba_newGene_9615	--	5.65277	276	6.99729	397	1.29054	60	0.378145	29	7.52836	418	8.59498	430	5.27209	313	6.47946	301	0.625244	0.275261	normal	8.41164e-06	2.54653	up	--	--	--	--	--
novel_miR_1984	Ginkgo_biloba_newGene_9615	355	0.027591	miR482.27-5p	UCUUUCCAAUUCCACCCAUUCU	22	1559.31	1522.74	1652.33	1796.85	1791.61	1468.12	1625.99	1502.72	--	--	--	--	--	--	Ginkgo_biloba_newGene_9615	--	5.65277	276	6.99729	397	1.29054	60	0.378145	29	7.52836	418	8.59498	430	5.27209	313	6.47946	301	0.625244	0.275261	normal	8.41164e-06	2.54653	up	--	--	--	--	--
novel_miR_2367	Ginkgo_biloba_newGene_9615	355	0.0347441	miR482.6-3p	UCUUCCCAAUGCCACCUAUUCC	22	4694.73	5540.04	3664.94	4122.69	4400	3837.45	5111.42	4264.14	--	--	--	--	--	--	Ginkgo_biloba_newGene_9615	--	5.65277	276	6.99729	397	1.29054	60	0.378145	29	7.52836	418	8.59498	430	5.27209	313	6.47946	301	0.625244	0.275261	normal	8.41164e-06	2.54653	up	--	--	--	--	--
novel_miR_2759	Ginkgo_biloba_newGene_9615	355	0.0418446	miR482.28-3p	UCUUUCCAAUUCCACCCUU	19	28.8094	18.3873	21.7412	19.5919	26.5676	24.3375	18.1638	16.3785	--	--	--	--	--	--	Ginkgo_biloba_newGene_9615	--	5.65277	276	6.99729	397	1.29054	60	0.378145	29	7.52836	418	8.59498	430	5.27209	313	6.47946	301	0.625244	0.275261	normal	8.41164e-06	2.54653	up	--	--	--	--	--
novel_miR_3190	Ginkgo_biloba_newGene_9615	355	0.0241842	miR482.22-3p	UCUUCCCAAUUCCACCCAUUCC	22	813.866	719.83	1006.3	1027.17	855.611	705.787	914.916	835.302	--	--	--	--	--	--	Ginkgo_biloba_newGene_9615	--	5.65277	276	6.99729	397	1.29054	60	0.378145	29	7.52836	418	8.59498	430	5.27209	313	6.47946	301	0.625244	0.275261	normal	8.41164e-06	2.54653	up	--	--	--	--	--
novel_miR_406	Ginkgo_biloba_newGene_9615	355	0.027591	miR482.21-5p	UCUUUCCAAUUCCAUCCAUUCC	22	435.742	373.195	431.717	632.538	444.836	410.158	409.694	421.746	--	--	--	--	--	--	Ginkgo_biloba_newGene_9615	--	5.65277	276	6.99729	397	1.29054	60	0.378145	29	7.52836	418	8.59498	430	5.27209	313	6.47946	301	0.625244	0.275261	normal	8.41164e-06	2.54653	up	--	--	--	--	--
novel_miR_652	Ginkgo_biloba_newGene_9615	355	0.0366178	miR482.13-3p	UCUUUCCAAUUCCACCCGU	19	12.0039	10.2152	12.4235	11.1954	14.9868	14.3162	8.74552	10.646	--	--	--	--	--	--	Ginkgo_biloba_newGene_9615	--	5.65277	276	6.99729	397	1.29054	60	0.378145	29	7.52836	418	8.59498	430	5.27209	313	6.47946	301	0.625244	0.275261	normal	8.41164e-06	2.54653	up	--	--	--	--	--
novel_miR_1095	gene.Gb_07356	259	0.0161885	miR399.12-3p	CGCCAAAGGAGAGUUGCCCUG	21	135.644	213.838	711.246	738.894	13.6244	11.4529	14.1274	8.18924	5.42573e-17	-3.83707	down	1.99724e-31	-5.23059	up	gene.Gb_07356	gene.Gb_07356	2.82586	183	4.08846	306	0.40602	28	1.08944	76	2.577	185	2.51584	172	0.930978	63	0.737376	45	0.387439	-0.498885	normal	0.880558	-0.172178	normal	[GEPR]	Carbohydrate transport and metabolism;; Amino acid transport and metabolism;; Inorganic ion transport and metabolism;; General function prediction only	Molecular Function: inorganic phosphate transmembrane transporter activity (GO:0005315);; Biological Process: phosphate ion transport (GO:0006817);; Cellular Component: integral component of membrane (GO:0016021);; Biological Process: transmembrane transport (GO:0055085);;	K08176|0|gmx:100802890|K08176 MFS transporter, PHS family, inorganic phosphate transporter | (RefSeq) PHT1-1, PT1; probable inorganic phosphate transporter 1-7-like	--
novel_miR_109	gene.Gb_07356	259	0.0161885	miR399.8-3p	CGCCAAAGGAGAGUUGCCCUG	21	135.644	213.838	711.246	738.894	13.6244	11.4529	14.1274	8.18924	5.42573e-17	-3.83707	up	1.99724e-31	-5.23059	up	gene.Gb_07356	gene.Gb_07356	2.82586	183	4.08846	306	0.40602	28	1.08944	76	2.577	185	2.51584	172	0.930978	63	0.737376	45	0.387439	-0.498885	normal	0.880558	-0.172178	normal	[GEPR]	Carbohydrate transport and metabolism;; Amino acid transport and metabolism;; Inorganic ion transport and metabolism;; General function prediction only	Molecular Function: inorganic phosphate transmembrane transporter activity (GO:0005315);; Biological Process: phosphate ion transport (GO:0006817);; Cellular Component: integral component of membrane (GO:0016021);; Biological Process: transmembrane transport (GO:0055085);;	K08176|0|gmx:100802890|K08176 MFS transporter, PHS family, inorganic phosphate transporter | (RefSeq) PHT1-1, PT1; probable inorganic phosphate transporter 1-7-like	--
novel_miR_1362	gene.Gb_07356	259	0.013892	miR399.7-3p	UGCCAAAGAAGAGUUGCCCUG	21	7.20235	5.4481	3.10588	11.1954	10.2183	13.6003	19.5092	11.4649	--	--	--	--	--	--	gene.Gb_07356	gene.Gb_07356	2.82586	183	4.08846	306	0.40602	28	1.08944	76	2.577	185	2.51584	172	0.930978	63	0.737376	45	0.387439	-0.498885	normal	0.880558	-0.172178	normal	[GEPR]	Carbohydrate transport and metabolism;; Amino acid transport and metabolism;; Inorganic ion transport and metabolism;; General function prediction only	Molecular Function: inorganic phosphate transmembrane transporter activity (GO:0005315);; Biological Process: phosphate ion transport (GO:0006817);; Cellular Component: integral component of membrane (GO:0016021);; Biological Process: transmembrane transport (GO:0055085);;	K08176|0|gmx:100802890|K08176 MFS transporter, PHS family, inorganic phosphate transporter | (RefSeq) PHT1-1, PT1; probable inorganic phosphate transporter 1-7-like	--
novel_miR_1808	gene.Gb_07356	259	0.013892	miR399.5-3p	UGCCAAAGAAGAGUUGCCCUG	21	7.20235	5.4481	3.10588	11.1954	10.2183	13.6003	19.5092	11.4649	--	--	--	--	--	--	gene.Gb_07356	gene.Gb_07356	2.82586	183	4.08846	306	0.40602	28	1.08944	76	2.577	185	2.51584	172	0.930978	63	0.737376	45	0.387439	-0.498885	normal	0.880558	-0.172178	normal	[GEPR]	Carbohydrate transport and metabolism;; Amino acid transport and metabolism;; Inorganic ion transport and metabolism;; General function prediction only	Molecular Function: inorganic phosphate transmembrane transporter activity (GO:0005315);; Biological Process: phosphate ion transport (GO:0006817);; Cellular Component: integral component of membrane (GO:0016021);; Biological Process: transmembrane transport (GO:0055085);;	K08176|0|gmx:100802890|K08176 MFS transporter, PHS family, inorganic phosphate transporter | (RefSeq) PHT1-1, PT1; probable inorganic phosphate transporter 1-7-like	--
novel_miR_2353	gene.Gb_07356	259	0.013892	miR399.9-3p	UGCCAAAGAAGAGUUGCCCUG	21	7.20235	5.4481	3.10588	11.1954	10.2183	13.6003	19.5092	11.4649	--	--	--	--	--	--	gene.Gb_07356	gene.Gb_07356	2.82586	183	4.08846	306	0.40602	28	1.08944	76	2.577	185	2.51584	172	0.930978	63	0.737376	45	0.387439	-0.498885	normal	0.880558	-0.172178	normal	[GEPR]	Carbohydrate transport and metabolism;; Amino acid transport and metabolism;; Inorganic ion transport and metabolism;; General function prediction only	Molecular Function: inorganic phosphate transmembrane transporter activity (GO:0005315);; Biological Process: phosphate ion transport (GO:0006817);; Cellular Component: integral component of membrane (GO:0016021);; Biological Process: transmembrane transport (GO:0055085);;	K08176|0|gmx:100802890|K08176 MFS transporter, PHS family, inorganic phosphate transporter | (RefSeq) PHT1-1, PT1; probable inorganic phosphate transporter 1-7-like	--
novel_miR_3160	gene.Gb_07356	259	0.0161885	miR399.6-3p	CGCCAAAGGAGAGUUGCCCUG	21	136.845	214.519	711.246	738.894	13.6244	11.4529	14.1274	8.18924	4.08883e-17	-3.84465	up	1.99724e-31	-5.23059	down	gene.Gb_07356	gene.Gb_07356	2.82586	183	4.08846	306	0.40602	28	1.08944	76	2.577	185	2.51584	172	0.930978	63	0.737376	45	0.387439	-0.498885	normal	0.880558	-0.172178	normal	[GEPR]	Carbohydrate transport and metabolism;; Amino acid transport and metabolism;; Inorganic ion transport and metabolism;; General function prediction only	Molecular Function: inorganic phosphate transmembrane transporter activity (GO:0005315);; Biological Process: phosphate ion transport (GO:0006817);; Cellular Component: integral component of membrane (GO:0016021);; Biological Process: transmembrane transport (GO:0055085);;	K08176|0|gmx:100802890|K08176 MFS transporter, PHS family, inorganic phosphate transporter | (RefSeq) PHT1-1, PT1; probable inorganic phosphate transporter 1-7-like	--
novel_miR_3458	gene.Gb_07356	259	0.0161885	miR399.1-3p	CGCCAAAGGAGAGUUGCCCUG	21	136.845	214.519	711.246	738.894	13.6244	11.4529	14.1274	8.18924	4.08883e-17	-3.84465	down	1.99724e-31	-5.23059	down	gene.Gb_07356	gene.Gb_07356	2.82586	183	4.08846	306	0.40602	28	1.08944	76	2.577	185	2.51584	172	0.930978	63	0.737376	45	0.387439	-0.498885	normal	0.880558	-0.172178	normal	[GEPR]	Carbohydrate transport and metabolism;; Amino acid transport and metabolism;; Inorganic ion transport and metabolism;; General function prediction only	Molecular Function: inorganic phosphate transmembrane transporter activity (GO:0005315);; Biological Process: phosphate ion transport (GO:0006817);; Cellular Component: integral component of membrane (GO:0016021);; Biological Process: transmembrane transport (GO:0055085);;	K08176|0|gmx:100802890|K08176 MFS transporter, PHS family, inorganic phosphate transporter | (RefSeq) PHT1-1, PT1; probable inorganic phosphate transporter 1-7-like	--
novel_miR_423	gene.Gb_07356	259	0.013892	miR399.2-3p	UGCCAAAGAAGAGUUGCCCUG	21	7.20235	5.4481	3.10588	11.1954	10.2183	13.6003	19.5092	11.4649	--	--	--	--	--	--	gene.Gb_07356	gene.Gb_07356	2.82586	183	4.08846	306	0.40602	28	1.08944	76	2.577	185	2.51584	172	0.930978	63	0.737376	45	0.387439	-0.498885	normal	0.880558	-0.172178	normal	[GEPR]	Carbohydrate transport and metabolism;; Amino acid transport and metabolism;; Inorganic ion transport and metabolism;; General function prediction only	Molecular Function: inorganic phosphate transmembrane transporter activity (GO:0005315);; Biological Process: phosphate ion transport (GO:0006817);; Cellular Component: integral component of membrane (GO:0016021);; Biological Process: transmembrane transport (GO:0055085);;	K08176|0|gmx:100802890|K08176 MFS transporter, PHS family, inorganic phosphate transporter | (RefSeq) PHT1-1, PT1; probable inorganic phosphate transporter 1-7-like	--
novel_miR_2482	gene.Gb_25982	3816	0.0038784	miR162_2.3-3p	UCGAUAAACCUCUGCAUCCGG	21	3556.76	3153.09	2391.53	2255.86	1899.92	2080.14	2505.93	2071.88	--	--	--	--	--	--	gene.Gb_25982	gene.Gb_25982	3.83522	1241	5.0316	1799	7.18535	2309	10.2608	3413	7.60375	2741	7.99088	2646	15.0026	4873	11.7118	3363	0.00369969	0.767852	normal	0.460461	0.288825	normal	[K]	Transcription	--	K11592|0|pda:103702762|K11592 endoribonuclease Dicer [EC:3.1.26.-] | (RefSeq) endoribonuclease Dicer homolog 1	--
novel_miR_1478	Ginkgo_biloba_newGene_8065	275	0.0092829	novel_miR_1478-5p	UGGAGAAAAUGGGAAUGUGAAU	22	286651	354829	166879	178546	275110	250533	166271	223881	--	--	--	--	--	--	Ginkgo_biloba_newGene_8065	--	2.16187	143	1.35344	93	0.433388	36	1.12821	54	2.68106	181	2.27514	132	2.05195	130	1.86082	106	0.667134	0.278295	normal	0.0966676	1.16134	normal	--	--	--	--	--
novel_miR_1418	gene.Gb_33804	1439	0.0154236	miR160.9-5p	UGCCUGGUUCCCUGUAUGCCA	21	8.40275	12.2582	55.9058	19.5919	28.6112	30.7797	23.5456	31.938	--	--	--	--	--	--	gene.Gb_33804	gene.Gb_33804	6.06607	949	6.40586	1157	10.5116	1702	16.7414	2660	3.61832	616	3.31678	537	4.20879	647	3.52961	446	0.00267781	-0.942344	normal	5.14788e-05	-2.2325	down	--	--	Molecular Function: binding (GO:0005488);; Biological Process: transcription, DNA-templated (GO:0006351);; Biological Process: response to hormone (GO:0009725);; Biological Process: regulation of cellular process (GO:0050794);;	--	--
novel_miR_1426	gene.Gb_33804	1439	0.013892	miR160.1-5p	UGCCUGGCUCCCUGUAUGCCA	21	16.8055	15.6633	18.6353	13.9942	49.729	60.8437	86.1098	51.5922	--	--	--	0.00386307	2.60382	down	gene.Gb_33804	gene.Gb_33804	6.06607	949	6.40586	1157	10.5116	1702	16.7414	2660	3.61832	616	3.31678	537	4.20879	647	3.52961	446	0.00267781	-0.942344	normal	5.14788e-05	-2.2325	down	--	--	Molecular Function: binding (GO:0005488);; Biological Process: transcription, DNA-templated (GO:0006351);; Biological Process: response to hormone (GO:0009725);; Biological Process: regulation of cellular process (GO:0050794);;	--	--
novel_miR_1990	gene.Gb_33804	1439	0.013892	miR160.2-5p	UGCCUGGCUCCCUGUAUGCCA	21	16.8055	15.6633	18.6353	13.9942	49.729	60.8437	86.1098	51.5922	--	--	--	0.00386307	2.60382	up	gene.Gb_33804	gene.Gb_33804	6.06607	949	6.40586	1157	10.5116	1702	16.7414	2660	3.61832	616	3.31678	537	4.20879	647	3.52961	446	0.00267781	-0.942344	normal	5.14788e-05	-2.2325	down	--	--	Molecular Function: binding (GO:0005488);; Biological Process: transcription, DNA-templated (GO:0006351);; Biological Process: response to hormone (GO:0009725);; Biological Process: regulation of cellular process (GO:0050794);;	--	--
novel_miR_20	gene.Gb_33804	1439	0.0161885	miR160.14-3p	UGCCUGGCUCCCUGUAUG	18	3.60118	0.681012	0	0	4.76854	2.86323	7.40006	4.91354	--	--	--	--	--	--	gene.Gb_33804	gene.Gb_33804	6.06607	949	6.40586	1157	10.5116	1702	16.7414	2660	3.61832	616	3.31678	537	4.20879	647	3.52961	446	0.00267781	-0.942344	normal	5.14788e-05	-2.2325	down	--	--	Molecular Function: binding (GO:0005488);; Biological Process: transcription, DNA-templated (GO:0006351);; Biological Process: response to hormone (GO:0009725);; Biological Process: regulation of cellular process (GO:0050794);;	--	--
novel_miR_2328	gene.Gb_33804	1439	0.013892	miR160.3-5p	UGCCUGGCUCCCUGUAUGCCA	21	13.2043	12.2582	12.4235	8.39652	41.5544	45.0959	67.2732	38.4894	--	--	--	0.00747467	2.8039	up	gene.Gb_33804	gene.Gb_33804	6.06607	949	6.40586	1157	10.5116	1702	16.7414	2660	3.61832	616	3.31678	537	4.20879	647	3.52961	446	0.00267781	-0.942344	normal	5.14788e-05	-2.2325	down	--	--	Molecular Function: binding (GO:0005488);; Biological Process: transcription, DNA-templated (GO:0006351);; Biological Process: response to hormone (GO:0009725);; Biological Process: regulation of cellular process (GO:0050794);;	--	--
novel_miR_2450	gene.Gb_33804	1439	0.0161885	miR160.15-5p	UGCCUGGCUCCCUGUAUG	18	3.60118	0.681012	0	0	4.76854	2.86323	7.40006	4.91354	--	--	--	--	--	--	gene.Gb_33804	gene.Gb_33804	6.06607	949	6.40586	1157	10.5116	1702	16.7414	2660	3.61832	616	3.31678	537	4.20879	647	3.52961	446	0.00267781	-0.942344	normal	5.14788e-05	-2.2325	down	--	--	Molecular Function: binding (GO:0005488);; Biological Process: transcription, DNA-templated (GO:0006351);; Biological Process: response to hormone (GO:0009725);; Biological Process: regulation of cellular process (GO:0050794);;	--	--
novel_miR_2652	gene.Gb_33804	1439	0.0154236	miR160.13-3p	UGCCUGGUUCCCUGUAUGCCA	21	8.40275	12.2582	55.9058	19.5919	28.6112	30.7797	23.5456	31.938	--	--	--	--	--	--	gene.Gb_33804	gene.Gb_33804	6.06607	949	6.40586	1157	10.5116	1702	16.7414	2660	3.61832	616	3.31678	537	4.20879	647	3.52961	446	0.00267781	-0.942344	normal	5.14788e-05	-2.2325	down	--	--	Molecular Function: binding (GO:0005488);; Biological Process: transcription, DNA-templated (GO:0006351);; Biological Process: response to hormone (GO:0009725);; Biological Process: regulation of cellular process (GO:0050794);;	--	--
novel_miR_2810	gene.Gb_33804	1439	0.013892	miR160.4-5p	UGCCUGGCUCCCUGUAUGCCA	21	13.2043	12.2582	12.4235	8.39652	41.5544	45.0959	67.2732	38.4894	--	--	--	0.00747467	2.8039	down	gene.Gb_33804	gene.Gb_33804	6.06607	949	6.40586	1157	10.5116	1702	16.7414	2660	3.61832	616	3.31678	537	4.20879	647	3.52961	446	0.00267781	-0.942344	normal	5.14788e-05	-2.2325	down	--	--	Molecular Function: binding (GO:0005488);; Biological Process: transcription, DNA-templated (GO:0006351);; Biological Process: response to hormone (GO:0009725);; Biological Process: regulation of cellular process (GO:0050794);;	--	--
novel_miR_2983	gene.Gb_33804	1439	0.013892	miR160.5-5p	UGCCUGGCUCCCUGUAUGCCA	21	13.2043	12.2582	12.4235	8.39652	41.5544	45.0959	67.2732	38.4894	--	--	--	0.00747467	2.8039	down	gene.Gb_33804	gene.Gb_33804	6.06607	949	6.40586	1157	10.5116	1702	16.7414	2660	3.61832	616	3.31678	537	4.20879	647	3.52961	446	0.00267781	-0.942344	normal	5.14788e-05	-2.2325	down	--	--	Molecular Function: binding (GO:0005488);; Biological Process: transcription, DNA-templated (GO:0006351);; Biological Process: response to hormone (GO:0009725);; Biological Process: regulation of cellular process (GO:0050794);;	--	--
novel_miR_403	gene.Gb_33804	1439	0.0154236	miR160.8-5p	UGCCUGGUUCCCUGUAUGCCA	21	8.40275	12.2582	55.9058	19.5919	28.6112	30.7797	23.5456	31.938	--	--	--	--	--	--	gene.Gb_33804	gene.Gb_33804	6.06607	949	6.40586	1157	10.5116	1702	16.7414	2660	3.61832	616	3.31678	537	4.20879	647	3.52961	446	0.00267781	-0.942344	normal	5.14788e-05	-2.2325	down	--	--	Molecular Function: binding (GO:0005488);; Biological Process: transcription, DNA-templated (GO:0006351);; Biological Process: response to hormone (GO:0009725);; Biological Process: regulation of cellular process (GO:0050794);;	--	--
novel_miR_595	gene.Gb_33804	1439	0.013892	miR160.6-5p	UGCCUGGCUCCCUGUAUGCCA	21	13.2043	12.2582	12.4235	8.39652	41.5544	45.0959	67.2732	38.4894	--	--	--	0.00747467	2.8039	down	gene.Gb_33804	gene.Gb_33804	6.06607	949	6.40586	1157	10.5116	1702	16.7414	2660	3.61832	616	3.31678	537	4.20879	647	3.52961	446	0.00267781	-0.942344	normal	5.14788e-05	-2.2325	down	--	--	Molecular Function: binding (GO:0005488);; Biological Process: transcription, DNA-templated (GO:0006351);; Biological Process: response to hormone (GO:0009725);; Biological Process: regulation of cellular process (GO:0050794);;	--	--
novel_miR_2367	gene.Gb_14267	730	0.0366178	miR482.6-3p	UCUUCCCAAUGCCACCUAUUCC	22	4694.73	5540.04	3664.94	4122.69	4400	3837.45	5111.42	4264.14	--	--	--	--	--	--	gene.Gb_14267	gene.Gb_14267	2.00786	169	2.2863	222	0.982135	87	0.831019	77	4.03018	379	4.67661	423	5.56071	499	4.3827	344	0.0396871	0.97016	normal	4.61042e-05	2.11715	up	--	--	--	--	--
novel_miR_1609	gene.Gb_29476	645	0.039608	miR482.34-5p	UCUUUCCAAUUCCACCCAU	19	502.964	418.823	490.729	671.721	495.246	453.822	441.313	449.589	--	--	--	--	--	--	gene.Gb_29476	gene.Gb_29476	1.0699	43	1.31178	60	0	0	0.933074	40	2.2282	98	1.79042	75	1.20816	50	2.4014	89	0.419633	0.686951	normal	0.247793	1.62519	normal	--	--	--	K03283|1.13391e-30|mtr:MTR_2g040160|K03283 heat shock 70kDa protein 1/8 | (RefSeq) animal HSPA9 nucleotide-binding domain protein	Spliceosome (ko03040);; Protein processing in endoplasmic reticulum (ko04141);; Endocytosis (ko04144)
novel_miR_1984	gene.Gb_29476	645	0.027591	miR482.27-5p	UCUUUCCAAUUCCACCCAUUCU	22	1559.31	1522.74	1652.33	1796.85	1791.61	1468.12	1625.99	1502.72	--	--	--	--	--	--	gene.Gb_29476	gene.Gb_29476	1.0699	43	1.31178	60	0	0	0.933074	40	2.2282	98	1.79042	75	1.20816	50	2.4014	89	0.419633	0.686951	normal	0.247793	1.62519	normal	--	--	--	K03283|1.13391e-30|mtr:MTR_2g040160|K03283 heat shock 70kDa protein 1/8 | (RefSeq) animal HSPA9 nucleotide-binding domain protein	Spliceosome (ko03040);; Protein processing in endoplasmic reticulum (ko04141);; Endocytosis (ko04144)
novel_miR_2367	gene.Gb_29476	645	0.0362433	miR482.6-3p	UCUUCCCAAUGCCACCUAUUCC	22	4694.73	5540.04	3664.94	4122.69	4400	3837.45	5111.42	4264.14	--	--	--	--	--	--	gene.Gb_29476	gene.Gb_29476	1.0699	43	1.31178	60	0	0	0.933074	40	2.2282	98	1.79042	75	1.20816	50	2.4014	89	0.419633	0.686951	normal	0.247793	1.62519	normal	--	--	--	K03283|1.13391e-30|mtr:MTR_2g040160|K03283 heat shock 70kDa protein 1/8 | (RefSeq) animal HSPA9 nucleotide-binding domain protein	Spliceosome (ko03040);; Protein processing in endoplasmic reticulum (ko04141);; Endocytosis (ko04144)
novel_miR_2759	gene.Gb_29476	645	0.0418446	miR482.28-3p	UCUUUCCAAUUCCACCCUU	19	28.8094	18.3873	21.7412	19.5919	26.5676	24.3375	18.1638	16.3785	--	--	--	--	--	--	gene.Gb_29476	gene.Gb_29476	1.0699	43	1.31178	60	0	0	0.933074	40	2.2282	98	1.79042	75	1.20816	50	2.4014	89	0.419633	0.686951	normal	0.247793	1.62519	normal	--	--	--	K03283|1.13391e-30|mtr:MTR_2g040160|K03283 heat shock 70kDa protein 1/8 | (RefSeq) animal HSPA9 nucleotide-binding domain protein	Spliceosome (ko03040);; Protein processing in endoplasmic reticulum (ko04141);; Endocytosis (ko04144)
novel_miR_3190	gene.Gb_29476	645	0.0241842	miR482.22-3p	UCUUCCCAAUUCCACCCAUUCC	22	813.866	719.83	1006.3	1027.17	855.611	705.787	914.916	835.302	--	--	--	--	--	--	gene.Gb_29476	gene.Gb_29476	1.0699	43	1.31178	60	0	0	0.933074	40	2.2282	98	1.79042	75	1.20816	50	2.4014	89	0.419633	0.686951	normal	0.247793	1.62519	normal	--	--	--	K03283|1.13391e-30|mtr:MTR_2g040160|K03283 heat shock 70kDa protein 1/8 | (RefSeq) animal HSPA9 nucleotide-binding domain protein	Spliceosome (ko03040);; Protein processing in endoplasmic reticulum (ko04141);; Endocytosis (ko04144)
novel_miR_406	gene.Gb_29476	645	0.027591	miR482.21-5p	UCUUUCCAAUUCCAUCCAUUCC	22	435.742	373.195	431.717	632.538	444.836	410.158	409.694	421.746	--	--	--	--	--	--	gene.Gb_29476	gene.Gb_29476	1.0699	43	1.31178	60	0	0	0.933074	40	2.2282	98	1.79042	75	1.20816	50	2.4014	89	0.419633	0.686951	normal	0.247793	1.62519	normal	--	--	--	K03283|1.13391e-30|mtr:MTR_2g040160|K03283 heat shock 70kDa protein 1/8 | (RefSeq) animal HSPA9 nucleotide-binding domain protein	Spliceosome (ko03040);; Protein processing in endoplasmic reticulum (ko04141);; Endocytosis (ko04144)
novel_miR_652	gene.Gb_29476	645	0.0366178	miR482.13-3p	UCUUUCCAAUUCCACCCGU	19	12.0039	10.2152	12.4235	11.1954	14.9868	14.3162	8.74552	10.646	--	--	--	--	--	--	gene.Gb_29476	gene.Gb_29476	1.0699	43	1.31178	60	0	0	0.933074	40	2.2282	98	1.79042	75	1.20816	50	2.4014	89	0.419633	0.686951	normal	0.247793	1.62519	normal	--	--	--	K03283|1.13391e-30|mtr:MTR_2g040160|K03283 heat shock 70kDa protein 1/8 | (RefSeq) animal HSPA9 nucleotide-binding domain protein	Spliceosome (ko03040);; Protein processing in endoplasmic reticulum (ko04141);; Endocytosis (ko04144)
novel_miR_1996	gene.Gb_05909	51	0.0173347	novel_miR_1996-5p	UCCGACUGGGUGUUUUGCAAC	21	2254.34	2549.03	2904	2748.46	2743.27	2691.44	3014.51	3211	--	--	--	--	--	--	gene.Gb_05909	gene.Gb_05909	0.665681	100	0.611521	94	2.47971	355	2.18437	322	2.16479	343	1.9891	307	5.16802	774	2.58565	339	0.000956617	1.64766	up	0.537887	0.45522	normal	--	--	--	--	--
novel_miR_1014	gene.Gb_40832	164	0.0127385	novel_miR_1014-3p	UGUCGCGUGCUGUAAGUUGAA	21	0	0	0	2.79884	0.681219	0	2.0182	0	--	--	--	--	--	--	gene.Gb_40832	gene.Gb_40832	6.10072	470	8.18895	600	7.18001	577	10.0532	725	6.46087	550	8.08792	665	9.94003	806	9.95932	624	0.828298	0.114563	normal	0.857735	-0.0990695	normal	--	--	Cellular Component: Golgi apparatus (GO:0005794);; Biological Process: protein glycosylation (GO:0006486);; Molecular Function: galactosyltransferase activity (GO:0008378);; Cellular Component: integral component of membrane (GO:0016021);;	--	--
novel_miR_831	gene.Gb_40832	164	0.0127385	novel_miR_831-3p	UGUCGCGUGCUGUAAGUUGAA	21	0	0	0	0	0.681219	0	0.672732	0	--	--	--	--	--	--	gene.Gb_40832	gene.Gb_40832	6.10072	470	8.18895	600	7.18001	577	10.0532	725	6.46087	550	8.08792	665	9.94003	806	9.95932	624	0.828298	0.114563	normal	0.857735	-0.0990695	normal	--	--	Cellular Component: Golgi apparatus (GO:0005794);; Biological Process: protein glycosylation (GO:0006486);; Molecular Function: galactosyltransferase activity (GO:0008378);; Cellular Component: integral component of membrane (GO:0016021);;	--	--
novel_miR_904	gene.Gb_40832	164	0.0127385	novel_miR_904-3p	UGUCGCGUGCUGUAAGUUGAA	21	0	0	0	2.79884	0.681219	0	2.0182	0	--	--	--	--	--	--	gene.Gb_40832	gene.Gb_40832	6.10072	470	8.18895	600	7.18001	577	10.0532	725	6.46087	550	8.08792	665	9.94003	806	9.95932	624	0.828298	0.114563	normal	0.857735	-0.0990695	normal	--	--	Cellular Component: Golgi apparatus (GO:0005794);; Biological Process: protein glycosylation (GO:0006486);; Molecular Function: galactosyltransferase activity (GO:0008378);; Cellular Component: integral component of membrane (GO:0016021);;	--	--
novel_miR_2495	gene.Gb_05122	425	0.00349124	novel_miR_2495-5p	UGGUAGUGAGGCAGUCCCUUG	21	33.611	9.53417	15.5294	16.793	6.13097	12.1687	16.1456	13.1028	--	--	--	--	--	--	gene.Gb_05122	gene.Gb_05122	0.281849	7	0.471377	14	0.613454	16	0.898342	24	0.667088	19	0.695096	19	1.28101	33	0.953537	22	--	--	--	--	--	--	[GR]	Carbohydrate transport and metabolism;; General function prediction only	--	--	--
novel_miR_3263	gene.Gb_05122	425	0.00349124	novel_miR_3263-5p	UGGUAGUGAGGCAGUCCCUUG	21	34.8114	10.2152	15.5294	16.793	6.13097	10.0213	16.8183	13.1028	--	--	--	--	--	--	gene.Gb_05122	gene.Gb_05122	0.281849	7	0.471377	14	0.613454	16	0.898342	24	0.667088	19	0.695096	19	1.28101	33	0.953537	22	--	--	--	--	--	--	[GR]	Carbohydrate transport and metabolism;; General function prediction only	--	--	--
novel_miR_950	gene.Gb_05122	425	0.00349124	novel_miR_950-5p	UGGUAGUGAGGCAGUCCCUUG	21	34.8114	10.2152	15.5294	16.793	6.13097	10.0213	16.8183	13.1028	--	--	--	--	--	--	gene.Gb_05122	gene.Gb_05122	0.281849	7	0.471377	14	0.613454	16	0.898342	24	0.667088	19	0.695096	19	1.28101	33	0.953537	22	--	--	--	--	--	--	[GR]	Carbohydrate transport and metabolism;; General function prediction only	--	--	--
novel_miR_1609	Ginkgo_biloba_newGene_10424	215	0.039608	miR482.34-5p	UCUUUCCAAUUCCACCCAU	19	502.964	418.823	490.729	671.721	495.246	453.822	441.313	449.589	--	--	--	--	--	--	Ginkgo_biloba_newGene_10424	--	3.69466	119	4.00072	149	1.3433	47	0.520639	21	4.74672	173	3.61084	132	3.52188	123	4.01586	124	0.896483	0.115639	normal	0.0171943	1.62199	normal	--	--	--	--	--
novel_miR_1984	Ginkgo_biloba_newGene_10424	215	0.027591	miR482.27-5p	UCUUUCCAAUUCCACCCAUUCU	22	1559.31	1522.74	1652.33	1796.85	1791.61	1468.12	1625.99	1502.72	--	--	--	--	--	--	Ginkgo_biloba_newGene_10424	--	3.69466	119	4.00072	149	1.3433	47	0.520639	21	4.74672	173	3.61084	132	3.52188	123	4.01586	124	0.896483	0.115639	normal	0.0171943	1.62199	normal	--	--	--	--	--
novel_miR_2367	Ginkgo_biloba_newGene_10424	215	0.0347441	miR482.6-3p	UCUUCCCAAUGCCACCUAUUCC	22	4694.73	5540.04	3664.94	4122.69	4400	3837.45	5111.42	4264.14	--	--	--	--	--	--	Ginkgo_biloba_newGene_10424	--	3.69466	119	4.00072	149	1.3433	47	0.520639	21	4.74672	173	3.61084	132	3.52188	123	4.01586	124	0.896483	0.115639	normal	0.0171943	1.62199	normal	--	--	--	--	--
novel_miR_2759	Ginkgo_biloba_newGene_10424	215	0.0418446	miR482.28-3p	UCUUUCCAAUUCCACCCUU	19	28.8094	18.3873	21.7412	19.5919	26.5676	24.3375	18.1638	16.3785	--	--	--	--	--	--	Ginkgo_biloba_newGene_10424	--	3.69466	119	4.00072	149	1.3433	47	0.520639	21	4.74672	173	3.61084	132	3.52188	123	4.01586	124	0.896483	0.115639	normal	0.0171943	1.62199	normal	--	--	--	--	--
novel_miR_3190	Ginkgo_biloba_newGene_10424	215	0.0241842	miR482.22-3p	UCUUCCCAAUUCCACCCAUUCC	22	813.866	719.83	1006.3	1027.17	855.611	705.787	914.916	835.302	--	--	--	--	--	--	Ginkgo_biloba_newGene_10424	--	3.69466	119	4.00072	149	1.3433	47	0.520639	21	4.74672	173	3.61084	132	3.52188	123	4.01586	124	0.896483	0.115639	normal	0.0171943	1.62199	normal	--	--	--	--	--
novel_miR_406	Ginkgo_biloba_newGene_10424	215	0.027591	miR482.21-5p	UCUUUCCAAUUCCAUCCAUUCC	22	435.742	373.195	431.717	632.538	444.836	410.158	409.694	421.746	--	--	--	--	--	--	Ginkgo_biloba_newGene_10424	--	3.69466	119	4.00072	149	1.3433	47	0.520639	21	4.74672	173	3.61084	132	3.52188	123	4.01586	124	0.896483	0.115639	normal	0.0171943	1.62199	normal	--	--	--	--	--
novel_miR_652	Ginkgo_biloba_newGene_10424	215	0.0366178	miR482.13-3p	UCUUUCCAAUUCCACCCGU	19	12.0039	10.2152	12.4235	11.1954	14.9868	14.3162	8.74552	10.646	--	--	--	--	--	--	Ginkgo_biloba_newGene_10424	--	3.69466	119	4.00072	149	1.3433	47	0.520639	21	4.74672	173	3.61084	132	3.52188	123	4.01586	124	0.896483	0.115639	normal	0.0171943	1.62199	normal	--	--	--	--	--
novel_miR_3007	gene.Gb_05547	1404	0.00349124	miR171_2.2-3p	UGAGCCGAAUCAAUAUCACUUU	22	50.4165	34.7316	24.847	36.3849	25.8863	31.4955	55.8368	36.0326	--	--	--	--	--	--	gene.Gb_05547	gene.Gb_05547	1.26413	84	1.0627	82	4.3045	296	0.839215	60	2.25019	166	3.74378	263	4.2726	296	4.60068	285	0.0277595	1.27697	normal	0.69073	0.457044	normal	[O]	Posttranslational modification, protein turnover, chaperones	Molecular Function: zinc ion binding (GO:0008270);;	K19040|1.99235e-54|pop:POPTR_0016s14320g|K19040 E3 ubiquitin-protein ligase ATL10/75/76/77/78 [EC:2.3.2.27] | (RefSeq) POPTRDRAFT_750033; zinc finger family protein	--
novel_miR_2629	gene.Gb_17686	1063	0.0100526	miR394.2-5p	UUGGCAUUCUGUCCACCUCC	20	1190.79	1003.81	1503.25	2177.5	832.45	854.675	838.225	697.723	--	--	--	--	--	--	gene.Gb_17686	gene.Gb_17686	14.8496	763	15.0025	934	5.18391	277	5.97668	337	7.86612	448	8.95161	488	10.2057	547	7.42495	357	0.00627234	-0.931075	normal	0.559637	0.31618	normal	--	--	--	--	--
novel_miR_1609	gene.Gb_17432	61	0.0477835	miR482.34-5p	UCUUUCCAAUUCCACCCAU	19	502.964	418.823	490.729	671.721	495.246	453.822	441.313	449.589	--	--	--	--	--	--	gene.Gb_17432	gene.Gb_17432	0	0	0.858818	21	0	0	0.106291	3	1.21984	24	0.100067	3	0	0	0.190895	5	--	--	--	--	--	--	--	--	--	K13464|2.37108e-08|sot:102598171|K13464 jasmonate ZIM domain-containing protein | (RefSeq) protein TIFY 3A-like	Plant hormone signal transduction (ko04075)
novel_miR_1984	gene.Gb_17432	61	0.027591	miR482.27-5p	UCUUUCCAAUUCCACCCAUUCU	22	1559.31	1522.74	1652.33	1796.85	1791.61	1468.12	1625.99	1502.72	--	--	--	--	--	--	gene.Gb_17432	gene.Gb_17432	0	0	0.858818	21	0	0	0.106291	3	1.21984	24	0.100067	3	0	0	0.190895	5	--	--	--	--	--	--	--	--	--	K13464|2.37108e-08|sot:102598171|K13464 jasmonate ZIM domain-containing protein | (RefSeq) protein TIFY 3A-like	Plant hormone signal transduction (ko04075)
novel_miR_406	gene.Gb_17432	61	0.0437045	miR482.21-5p	UCUUUCCAAUUCCAUCCAUUCC	22	435.742	373.195	431.717	632.538	444.836	410.158	409.694	421.746	--	--	--	--	--	--	gene.Gb_17432	gene.Gb_17432	0	0	0.858818	21	0	0	0.106291	3	1.21984	24	0.100067	3	0	0	0.190895	5	--	--	--	--	--	--	--	--	--	K13464|2.37108e-08|sot:102598171|K13464 jasmonate ZIM domain-containing protein | (RefSeq) protein TIFY 3A-like	Plant hormone signal transduction (ko04075)
novel_miR_1044	gene.Gb_19288	1004	0.042589	miR396.1-5p	UUCCACAGCUUUCUUGAACUU	21	1711.76	1093.02	4515.95	4343.8	2104.97	2599.81	6450.16	5076.51	--	--	--	0.00200012	1.03989	down	gene.Gb_19288	gene.Gb_19288	46.1	4517	51.0133	5774	0.587743	80	0.888775	127	56.668	5986	54.3134	5441	57.5717	5683	46.7944	4261	0.823611	0.0821494	normal	4.53358e-48	5.35403	up	--	--	Molecular Function: ATP binding (GO:0005524);; Cellular Component: nucleus (GO:0005634);; Biological Process: regulation of transcription, DNA-templated (GO:0006355);; Molecular Function: hydrolase activity, acting on acid anhydrides, in phosphorus-containing anhydrides (GO:0016818);;	--	--
novel_miR_2607	gene.Gb_19288	1004	0.042589	miR396.3-5p	UUCCACAGCUUUCUUGAACUU	21	1711.76	1093.02	4515.95	4343.8	2104.97	2599.81	6450.16	5076.51	--	--	--	0.00200012	1.03989	up	gene.Gb_19288	gene.Gb_19288	46.1	4517	51.0133	5774	0.587743	80	0.888775	127	56.668	5986	54.3134	5441	57.5717	5683	46.7944	4261	0.823611	0.0821494	normal	4.53358e-48	5.35403	up	--	--	Molecular Function: ATP binding (GO:0005524);; Cellular Component: nucleus (GO:0005634);; Biological Process: regulation of transcription, DNA-templated (GO:0006355);; Molecular Function: hydrolase activity, acting on acid anhydrides, in phosphorus-containing anhydrides (GO:0016818);;	--	--
novel_miR_2697	gene.Gb_19288	1004	0.042589	miR396.9-5p	UUCCACAGCUUUCUUGAACUU	21	1711.76	1093.02	4515.95	4343.8	2104.97	2601.96	6450.16	5075.69	--	--	--	0.00200012	1.03978	down	gene.Gb_19288	gene.Gb_19288	46.1	4517	51.0133	5774	0.587743	80	0.888775	127	56.668	5986	54.3134	5441	57.5717	5683	46.7944	4261	0.823611	0.0821494	normal	4.53358e-48	5.35403	up	--	--	Molecular Function: ATP binding (GO:0005524);; Cellular Component: nucleus (GO:0005634);; Biological Process: regulation of transcription, DNA-templated (GO:0006355);; Molecular Function: hydrolase activity, acting on acid anhydrides, in phosphorus-containing anhydrides (GO:0016818);;	--	--
novel_miR_2773	gene.Gb_19288	1004	0.042589	miR396.10-5p	UUCCACAGCUUUCUUGAACUU	21	1730.97	1100.52	4547.01	4371.79	2119.95	2619.14	6453.52	5065.04	--	--	--	0.00230048	1.02931	down	gene.Gb_19288	gene.Gb_19288	46.1	4517	51.0133	5774	0.587743	80	0.888775	127	56.668	5986	54.3134	5441	57.5717	5683	46.7944	4261	0.823611	0.0821494	normal	4.53358e-48	5.35403	up	--	--	Molecular Function: ATP binding (GO:0005524);; Cellular Component: nucleus (GO:0005634);; Biological Process: regulation of transcription, DNA-templated (GO:0006355);; Molecular Function: hydrolase activity, acting on acid anhydrides, in phosphorus-containing anhydrides (GO:0016818);;	--	--
novel_miR_2840	gene.Gb_19288	1004	0.042589	miR396.8-3p	UUCCACAGCUUUCUUGAACUU	21	1711.76	1093.02	4515.95	4343.8	2104.97	2601.96	6450.16	5075.69	--	--	--	0.00200012	1.03978	down	gene.Gb_19288	gene.Gb_19288	46.1	4517	51.0133	5774	0.587743	80	0.888775	127	56.668	5986	54.3134	5441	57.5717	5683	46.7944	4261	0.823611	0.0821494	normal	4.53358e-48	5.35403	up	--	--	Molecular Function: ATP binding (GO:0005524);; Cellular Component: nucleus (GO:0005634);; Biological Process: regulation of transcription, DNA-templated (GO:0006355);; Molecular Function: hydrolase activity, acting on acid anhydrides, in phosphorus-containing anhydrides (GO:0016818);;	--	--
novel_miR_3362	gene.Gb_19288	1004	0.042589	miR396.14-5p	UUCCACAGCUUUCUUGAACUU	21	1730.97	1100.52	4547.01	4371.79	2119.95	2619.14	6453.52	5065.04	--	--	--	0.00230048	1.02931	up	gene.Gb_19288	gene.Gb_19288	46.1	4517	51.0133	5774	0.587743	80	0.888775	127	56.668	5986	54.3134	5441	57.5717	5683	46.7944	4261	0.823611	0.0821494	normal	4.53358e-48	5.35403	up	--	--	Molecular Function: ATP binding (GO:0005524);; Cellular Component: nucleus (GO:0005634);; Biological Process: regulation of transcription, DNA-templated (GO:0006355);; Molecular Function: hydrolase activity, acting on acid anhydrides, in phosphorus-containing anhydrides (GO:0016818);;	--	--
novel_miR_3383	gene.Gb_19288	1004	0.042589	miR396.11-5p	UUCCACAGCUUUCUUGAACUU	21	1730.97	1100.52	4547.01	4371.79	2119.95	2619.14	6453.52	5065.04	--	--	--	0.00230048	1.02931	down	gene.Gb_19288	gene.Gb_19288	46.1	4517	51.0133	5774	0.587743	80	0.888775	127	56.668	5986	54.3134	5441	57.5717	5683	46.7944	4261	0.823611	0.0821494	normal	4.53358e-48	5.35403	up	--	--	Molecular Function: ATP binding (GO:0005524);; Cellular Component: nucleus (GO:0005634);; Biological Process: regulation of transcription, DNA-templated (GO:0006355);; Molecular Function: hydrolase activity, acting on acid anhydrides, in phosphorus-containing anhydrides (GO:0016818);;	--	--
novel_miR_688	gene.Gb_27347	4473	0.0241842	novel_miR_688-5p	GUUCGACGAACGAUGAAC	18	2.40078	0	6.21176	0	0	0	1.34546	1.63785	--	--	--	--	--	--	gene.Gb_27347	gene.Gb_27347	15.9605	2861	16.0585	3366	0.653909	127	0.364768	72	61.9134	12276	66.0227	12585	83.8803	15486	60.3869	10003	2.59652e-16	1.92096	up	1.05386e-28	6.74683	up	[V]	Defense mechanisms	Biological Process: polysaccharide biosynthetic process (GO:0000271);; Molecular Function: ATP binding (GO:0005524);; Cellular Component: plasma membrane (GO:0005886);; Biological Process: obsolete ATP catabolic process (GO:0006200);; Biological Process: pattern specification process (GO:0007389);; Biological Process: regulation of cell size (GO:0008361);; Molecular Function: xenobiotic-transport…	K05658|0|sot:102587959|K05658 ATP-binding cassette, subfamily B (MDR/TAP), member 1 [EC:3.6.3.44] | (RefSeq) ABC transporter B family member 19	ABC transporters (ko02010)
novel_miR_1703	gene.Gb_26738	257	0.0253147	miR7984.5-5p	CGGUCUGAGCUUGGAUACCUC	21	2.40078	1.36202	3.10588	5.59768	4.08732	3.57904	5.38186	7.37031	--	--	--	--	--	--	gene.Gb_26738	gene.Gb_26738	0	0	1.30486	33	0.866124	20	0.263205	7	1.6742	40	0.438042	10	0	0	0	0	--	--	--	--	--	--	--	--	Biological Process: transcription, DNA-templated (GO:0006351);;	--	--
novel_miR_277	gene.Gb_26738	257	0.0253147	miR7984.4-5p	CGGUCUGAGCUUGGAUACCUC	21	3.60118	1.36202	3.10588	5.59768	3.4061	3.57904	4.70913	6.55139	--	--	--	--	--	--	gene.Gb_26738	gene.Gb_26738	0	0	1.30486	33	0.866124	20	0.263205	7	1.6742	40	0.438042	10	0	0	0	0	--	--	--	--	--	--	--	--	Biological Process: transcription, DNA-templated (GO:0006351);;	--	--
novel_miR_2795	gene.Gb_26738	257	0.0253147	miR7984.6-5p	CGGUCUGAGCUUGGAUACCUC	21	6.00196	2.04304	6.21176	8.39652	8.17463	10.0213	5.38186	10.646	--	--	--	--	--	--	gene.Gb_26738	gene.Gb_26738	0	0	1.30486	33	0.866124	20	0.263205	7	1.6742	40	0.438042	10	0	0	0	0	--	--	--	--	--	--	--	--	Biological Process: transcription, DNA-templated (GO:0006351);;	--	--
novel_miR_3400	gene.Gb_26738	257	0.0253147	miR7984.1-5p	CGGUCUGAGCUUGGAUACCUC	21	3.60118	3.40506	6.21176	13.9942	4.76854	7.87389	8.07279	9.82708	--	--	--	--	--	--	gene.Gb_26738	gene.Gb_26738	0	0	1.30486	33	0.866124	20	0.263205	7	1.6742	40	0.438042	10	0	0	0	0	--	--	--	--	--	--	--	--	Biological Process: transcription, DNA-templated (GO:0006351);;	--	--
novel_miR_2511	gene.Gb_29613	148	0.0104372	novel_miR_2511-5p	UAUGUAGAGCCGUCUGGCCUAG	22	8719.65	5821.29	9305.21	10644	3475.58	3757.28	3944.9	3264.23	2.0705e-07	-1.07267	up	--	--	--	gene.Gb_29613	gene.Gb_29613	0.255481	9	0.13576	6	0.273811	11	0.45505	18	0.412488	17	0.160046	6	0	0	0.428463	15	--	--	--	--	--	--	--	--	--	--	--
novel_miR_2866	gene.Gb_29613	148	0.0104372	novel_miR_2866-5p	UAUGUAGAGCCGUCUGGCCUAG	22	8719.65	5821.29	9305.21	10644	3475.58	3757.28	3944.9	3264.23	2.0705e-07	-1.07267	down	--	--	--	gene.Gb_29613	gene.Gb_29613	0.255481	9	0.13576	6	0.273811	11	0.45505	18	0.412488	17	0.160046	6	0	0	0.428463	15	--	--	--	--	--	--	--	--	--	--	--
novel_miR_698	gene.Gb_40487	2753	0.0140034	novel_miR_698-3p	UUGGACUGUGGCACCUUGUA	20	10.8035	4.76709	96.2823	95.1605	10.8995	5.01065	10.7637	12.2839	--	--	--	0.00728905	-2.27759	up	gene.Gb_40487	gene.Gb_40487	0	0	0.014919	3	0.082912	11	0.270405	34	0.093633	13	0.097819	13	0.222513	28	0.192311	21	--	--	--	--	--	--	[S]	Function unknown	--	--	--
novel_miR_2511	Ginkgo_biloba_newGene_6621	59	0.0104372	novel_miR_2511-5p	UAUGUAGAGCCGUCUGGCCUAG	22	8719.65	5821.29	9305.21	10644	3475.58	3757.28	3944.9	3264.23	2.0705e-07	-1.07267	up	--	--	--	Ginkgo_biloba_newGene_6621	--	0.455316	12	0.211256	6	0	0	0.262566	7	0.516376	14	0.214201	6	0.334067	9	0.224291	6	--	--	--	--	--	--	--	--	--	--	--
novel_miR_2866	Ginkgo_biloba_newGene_6621	59	0.0104372	novel_miR_2866-5p	UAUGUAGAGCCGUCUGGCCUAG	22	8719.65	5821.29	9305.21	10644	3475.58	3757.28	3944.9	3264.23	2.0705e-07	-1.07267	down	--	--	--	Ginkgo_biloba_newGene_6621	--	0.455316	12	0.211256	6	0	0	0.262566	7	0.516376	14	0.214201	6	0.334067	9	0.224291	6	--	--	--	--	--	--	--	--	--	--	--
novel_miR_2084	gene.Gb_28590	261	0.0173347	miR390.3-5p	AAGCUCAGGAGGGAUAGCGCC	21	70.8231	85.1266	52.8	61.5745	455.736	496.771	785.752	755.867	1.83813e-17	2.45656	down	1.10517e-28	4.36946	down	gene.Gb_28590	gene.Gb_28590	1.75691	28	0.08812	2	0.203364	4	0.138638	3	3.0689	54	0.691251	12	0.985587	17	0.467699	7	--	--	--	--	--	--	--	--	--	--	--
novel_miR_2484	gene.Gb_28590	261	0.0173347	miR390.2-5p	AAGCUCAGGAGGGAUAGCGCC	21	70.8231	84.4455	52.8	61.5745	448.924	489.613	769.606	745.221	2.82423e-17	2.44251	down	2.61374e-28	4.34436	down	gene.Gb_28590	gene.Gb_28590	1.75691	28	0.08812	2	0.203364	4	0.138638	3	3.0689	54	0.691251	12	0.985587	17	0.467699	7	--	--	--	--	--	--	--	--	--	--	--
novel_miR_348	gene.Gb_28590	261	0.0173347	miR390.1-5p	AAGCUCAGGAGGGAUAGCGCC	21	70.8231	84.4455	52.8	61.5745	448.924	489.613	769.606	745.221	2.82423e-17	2.44251	up	2.61374e-28	4.34436	down	gene.Gb_28590	gene.Gb_28590	1.75691	28	0.08812	2	0.203364	4	0.138638	3	3.0689	54	0.691251	12	0.985587	17	0.467699	7	--	--	--	--	--	--	--	--	--	--	--
novel_miR_1640	gene.Gb_13494	297	0.0253211	miR319.5-3p	UUGGACUGAAGGGAGCUCCC	20	244.88	200.218	80.7529	89.5628	104.227	98.0657	75.346	86.8059	0.00021086	-1.21034	up	--	--	--	gene.Gb_13494	gene.Gb_13494	0	0	0	0	0	0	0	0	0	0	0	0	0	0	0.000726	1	--	--	--	--	--	--	--	--	--	--	--
novel_miR_663	gene.Gb_13494	297	0.0253211	miR319.4-3p	UUGGACUGAAGGGAGCUCCC	20	697.428	592.481	167.717	159.534	123.301	108.087	78.037	84.3491	5.04597e-26	-2.54845	down	--	--	--	gene.Gb_13494	gene.Gb_13494	0	0	0	0	0	0	0	0	0	0	0	0	0	0	0.000726	1	--	--	--	--	--	--	--	--	--	--	--
novel_miR_2865	gene.Gb_03400	474	0.0100526	miR858-3p	UUCGUUGUCUGUUCGGCCUG	20	4.80157	2.04304	0	0	28.6112	25.0533	40.3639	49.9543	0.00800987	2.68735	down	0.000486524	5.61381	down	gene.Gb_03400	gene.Gb_03400	1.72057	113	1.83625	137	0.092002	9	0.028959	3	3.96404	286	4.72056	292	3.31719	243	1.18808	69	0.0314969	1.13554	normal	0.0292811	4.40981	normal	[KAD]	Transcription;; RNA processing and modification;; Cell cycle control, cell division, chromosome partitioning	Molecular Function: DNA binding (GO:0003677);; Molecular Function: chromatin binding (GO:0003682);;	K09422|1.12396e-69|pmum:103332180|K09422 myb proto-oncogene protein, plant | (RefSeq) myb-related protein 308-like	--
novel_miR_1297	gene.Gb_41603	678	0.0245633	miR1314.16-5p	UCGGCCUUGAAUGUUAGG	18	246.08	192.046	114.918	86.764	116.489	157.478	121.765	122.839	--	--	--	--	--	--	gene.Gb_41603	gene.Gb_41603	0.279397	17	0.422016	28	0.608542	45	0.825441	44	1.56399	106	1.27062	92	1.77647	132	2.49894	151	0.00505162	2.09115	up	0.0306009	1.447	normal	--	--	--	--	--
novel_miR_1414	gene.Gb_41603	678	0.013892	miR1314.13-5p	UCGGCCUUGAAUGUUGGGAG	20	70.8231	32.0076	18.6353	16.793	11.5807	30.0639	22.2002	19.6542	--	--	--	--	--	--	gene.Gb_41603	gene.Gb_41603	0.279397	17	0.422016	28	0.608542	45	0.825441	44	1.56399	106	1.27062	92	1.77647	132	2.49894	151	0.00505162	2.09115	up	0.0306009	1.447	normal	--	--	--	--	--
novel_miR_1785	gene.Gb_41603	678	0.012358	miR1314.9-5p	UCGGCCUUGAAUGUUAGGA	19	884.689	638.79	397.553	271.487	361.727	361.483	279.184	306.277	1.19678e-06	-1.1434	down	--	--	--	gene.Gb_41603	gene.Gb_41603	0.279397	17	0.422016	28	0.608542	45	0.825441	44	1.56399	106	1.27062	92	1.77647	132	2.49894	151	0.00505162	2.09115	up	0.0306009	1.447	normal	--	--	--	--	--
novel_miR_1963	gene.Gb_41603	678	0.0184796	miR1314.15-5p	UCGGCCUUGAAUGGUAGGAGAG	22	24.0078	26.5595	18.6353	11.1954	17.0305	15.032	11.4365	7.37031	--	--	--	--	--	--	gene.Gb_41603	gene.Gb_41603	0.279397	17	0.422016	28	0.608542	45	0.825441	44	1.56399	106	1.27062	92	1.77647	132	2.49894	151	0.00505162	2.09115	up	0.0306009	1.447	normal	--	--	--	--	--
novel_miR_2068	gene.Gb_41603	678	0.0294785	miR1314.7-5p	UCGGCCUUGAAUGUUAGGAG	20	2080.28	1377.01	788.893	666.124	889.672	989.962	721.169	814.829	--	--	--	--	--	--	gene.Gb_41603	gene.Gb_41603	0.279397	17	0.422016	28	0.608542	45	0.825441	44	1.56399	106	1.27062	92	1.77647	132	2.49894	151	0.00505162	2.09115	up	0.0306009	1.447	normal	--	--	--	--	--
novel_miR_2072	gene.Gb_41603	678	0.0294785	miR1314.22-5p	UCGGCCUUGAAUGUUAGGAG	20	1950.64	1327.29	757.835	618.543	830.406	928.403	670.714	771.426	--	--	--	--	--	--	gene.Gb_41603	gene.Gb_41603	0.279397	17	0.422016	28	0.608542	45	0.825441	44	1.56399	106	1.27062	92	1.77647	132	2.49894	151	0.00505162	2.09115	up	0.0306009	1.447	normal	--	--	--	--	--
novel_miR_2158	gene.Gb_41603	678	0.0410997	miR1314.8-3p	UCGGCCUUGAAUGGUAGGAG	20	3.60118	5.4481	0	0	2.72488	3.57904	2.69093	0	--	--	--	--	--	--	gene.Gb_41603	gene.Gb_41603	0.279397	17	0.422016	28	0.608542	45	0.825441	44	1.56399	106	1.27062	92	1.77647	132	2.49894	151	0.00505162	2.09115	up	0.0306009	1.447	normal	--	--	--	--	--
novel_miR_2290	gene.Gb_41603	678	0.0245633	miR1314.12-5p	UCGGCCUUGAAUGUUAGG	18	246.08	192.046	114.918	86.764	116.489	157.478	121.765	122.839	--	--	--	--	--	--	gene.Gb_41603	gene.Gb_41603	0.279397	17	0.422016	28	0.608542	45	0.825441	44	1.56399	106	1.27062	92	1.77647	132	2.49894	151	0.00505162	2.09115	up	0.0306009	1.447	normal	--	--	--	--	--
novel_miR_2443	gene.Gb_41603	678	0.0294785	miR1314.28-5p	UCGGCCUUGAAUGUUAGGAG	20	1950.64	1327.29	757.835	618.543	830.406	928.403	670.714	771.426	--	--	--	--	--	--	gene.Gb_41603	gene.Gb_41603	0.279397	17	0.422016	28	0.608542	45	0.825441	44	1.56399	106	1.27062	92	1.77647	132	2.49894	151	0.00505162	2.09115	up	0.0306009	1.447	normal	--	--	--	--	--
novel_miR_2551	gene.Gb_41603	678	0.0245633	miR1314.2-3p	UCGGCCUUGAAUGUUAGG	18	246.08	192.046	114.918	86.764	116.489	157.478	121.765	122.839	--	--	--	--	--	--	gene.Gb_41603	gene.Gb_41603	0.279397	17	0.422016	28	0.608542	45	0.825441	44	1.56399	106	1.27062	92	1.77647	132	2.49894	151	0.00505162	2.09115	up	0.0306009	1.447	normal	--	--	--	--	--
novel_miR_2734	gene.Gb_41603	678	0.0324909	miR1314.24-5p	ACGGCCUUGAAUGUUAGGAG	20	4.80157	4.08607	0	0	3.4061	2.14742	2.69093	2.45677	--	--	--	--	--	--	gene.Gb_41603	gene.Gb_41603	0.279397	17	0.422016	28	0.608542	45	0.825441	44	1.56399	106	1.27062	92	1.77647	132	2.49894	151	0.00505162	2.09115	up	0.0306009	1.447	normal	--	--	--	--	--
novel_miR_2754	gene.Gb_41603	678	0.0324909	miR1314.18-5p	ACGGCCUUGAAUGUUAGGAG	20	4.80157	4.08607	0	0	3.4061	2.14742	2.69093	2.45677	--	--	--	--	--	--	gene.Gb_41603	gene.Gb_41603	0.279397	17	0.422016	28	0.608542	45	0.825441	44	1.56399	106	1.27062	92	1.77647	132	2.49894	151	0.00505162	2.09115	up	0.0306009	1.447	normal	--	--	--	--	--
novel_miR_3134	gene.Gb_41603	678	0.0324909	miR1314.21-3p	ACGGCCUUGAAUGUUAGGAG	20	4.80157	4.08607	0	0	3.4061	2.14742	2.69093	2.45677	--	--	--	--	--	--	gene.Gb_41603	gene.Gb_41603	0.279397	17	0.422016	28	0.608542	45	0.825441	44	1.56399	106	1.27062	92	1.77647	132	2.49894	151	0.00505162	2.09115	up	0.0306009	1.447	normal	--	--	--	--	--
novel_miR_3222	gene.Gb_41603	678	0.0324909	miR1314.27-3p	ACGGCCUUGAAUGUUAGGAG	20	4.80157	4.08607	0	0	3.4061	2.14742	2.69093	2.45677	--	--	--	--	--	--	gene.Gb_41603	gene.Gb_41603	0.279397	17	0.422016	28	0.608542	45	0.825441	44	1.56399	106	1.27062	92	1.77647	132	2.49894	151	0.00505162	2.09115	up	0.0306009	1.447	normal	--	--	--	--	--
novel_miR_3281	gene.Gb_41603	678	0.0294785	miR1314.5-5p	UCGGCCUUGAAUGUUAGGAG	20	1950.64	1327.29	757.835	618.543	830.406	928.403	670.714	771.426	--	--	--	--	--	--	gene.Gb_41603	gene.Gb_41603	0.279397	17	0.422016	28	0.608542	45	0.825441	44	1.56399	106	1.27062	92	1.77647	132	2.49894	151	0.00505162	2.09115	up	0.0306009	1.447	normal	--	--	--	--	--
novel_miR_3287	gene.Gb_41603	678	0.0399812	miR1314.19-3p	UCGGCCUUGAAUGUUAGGAGAG	22	22428.1	15590.4	6276.98	5645.26	11378.4	11597.5	8136.7	10212.8	--	--	--	9.33471e-05	1.27874	down	gene.Gb_41603	gene.Gb_41603	0.279397	17	0.422016	28	0.608542	45	0.825441	44	1.56399	106	1.27062	92	1.77647	132	2.49894	151	0.00505162	2.09115	up	0.0306009	1.447	normal	--	--	--	--	--
novel_miR_331	gene.Gb_41603	678	0.0115901	miR1314.29-3p	UCGGCCUUGAAUGAUAGGAGAG	22	31.2102	21.1114	6.21176	5.59768	13.6244	15.7478	6.05459	7.37031	--	--	--	--	--	--	gene.Gb_41603	gene.Gb_41603	0.279397	17	0.422016	28	0.608542	45	0.825441	44	1.56399	106	1.27062	92	1.77647	132	2.49894	151	0.00505162	2.09115	up	0.0306009	1.447	normal	--	--	--	--	--
novel_miR_354	gene.Gb_41603	678	0.0294785	miR1314.6-5p	UCGGCCUUGAAUGUUAGGAG	20	2101.89	1386.54	791.999	668.923	898.528	997.836	725.878	818.924	--	--	--	--	--	--	gene.Gb_41603	gene.Gb_41603	0.279397	17	0.422016	28	0.608542	45	0.825441	44	1.56399	106	1.27062	92	1.77647	132	2.49894	151	0.00505162	2.09115	up	0.0306009	1.447	normal	--	--	--	--	--
novel_miR_554	gene.Gb_41603	678	0.0399812	miR1314.23-3p	UCGGCCUUGAAUGUUAGGAGAG	22	22428.1	15590.4	6276.98	5645.26	11378.4	11597.5	8136.7	10212.8	--	--	--	9.33471e-05	1.27874	up	gene.Gb_41603	gene.Gb_41603	0.279397	17	0.422016	28	0.608542	45	0.825441	44	1.56399	106	1.27062	92	1.77647	132	2.49894	151	0.00505162	2.09115	up	0.0306009	1.447	normal	--	--	--	--	--
novel_miR_579	gene.Gb_41603	678	0.0245633	miR1314.10-3p	UCGGCCUUGAAUGUUAGG	18	246.08	192.046	114.918	86.764	116.489	157.478	121.765	122.839	--	--	--	--	--	--	gene.Gb_41603	gene.Gb_41603	0.279397	17	0.422016	28	0.608542	45	0.825441	44	1.56399	106	1.27062	92	1.77647	132	2.49894	151	0.00505162	2.09115	up	0.0306009	1.447	normal	--	--	--	--	--
novel_miR_596	gene.Gb_41603	678	0.0294785	miR1314.26-5p	UCGGCCUUGAAUGUUAGGAG	20	1957.84	1333.42	760.94	621.342	837.9	934.845	674.078	776.34	--	--	--	--	--	--	gene.Gb_41603	gene.Gb_41603	0.279397	17	0.422016	28	0.608542	45	0.825441	44	1.56399	106	1.27062	92	1.77647	132	2.49894	151	0.00505162	2.09115	up	0.0306009	1.447	normal	--	--	--	--	--
novel_miR_787	gene.Gb_41603	678	0.0092829	miR1314.4-5p	UCGGCCUUGAAUGCUAGGAGAG	22	175.257	113.729	83.8587	50.3791	102.864	89.476	74.0006	74.5221	--	--	--	--	--	--	gene.Gb_41603	gene.Gb_41603	0.279397	17	0.422016	28	0.608542	45	0.825441	44	1.56399	106	1.27062	92	1.77647	132	2.49894	151	0.00505162	2.09115	up	0.0306009	1.447	normal	--	--	--	--	--
novel_miR_1510	gene.Gb_24549	224	0.0373662	miR2950.6-5p	UUCCAUCUCUUGCACACUGAG	21	5910.73	4824.97	4506.63	7198.61	15366.3	20504.3	22221.7	14036.4	1.37042e-15	1.64596	up	1.36796e-12	2.3052	down	gene.Gb_24549	gene.Gb_24549	2.45733	125	0.16822	10	0.219871	12	0.24373	14	0.238495	14	0.165145	9	0.184321	10	0.196149	10	--	--	--	--	--	--	--	--	--	--	--
novel_miR_765	gene.Gb_24549	224	0.0373662	miR2950.7-5p	UUCCAUCUCUUGCACACUGAG	21	5910.73	4824.97	4506.63	7198.61	15366.3	20504.3	22221.7	14036.4	1.37042e-15	1.64596	up	1.36796e-12	2.3052	down	gene.Gb_24549	gene.Gb_24549	2.45733	125	0.16822	10	0.219871	12	0.24373	14	0.238495	14	0.165145	9	0.184321	10	0.196149	10	--	--	--	--	--	--	--	--	--	--	--
novel_miR_1026	gene.Gb_10394	940	0.00774176	novel_miR_1026-5p	UAGCCUGGAACGAAGCACGU	20	68441.6	79628.1	92688.8	65238.1	39944.7	42848.3	76760.8	60578.2	--	--	--	--	--	--	gene.Gb_10394	gene.Gb_10394	2.05351	283	2.14673	342	3.82412	556	4.13676	552	6.14065	881	5.59802	801	9.13457	1255	8.37372	1025	8.91487e-05	1.35426	up	0.0370622	0.805242	normal	[TK]	Signal transduction mechanisms;; Transcription	Molecular Function: phosphorelay response regulator activity (GO:0000156);; Biological Process: phosphorelay signal transduction system (GO:0000160);; Molecular Function: DNA binding (GO:0003677);; Molecular Function: chromatin binding (GO:0003682);; Biological Process: regulation of transcription, DNA-templated (GO:0006355);; Biological Process: intracellular signal transduction (GO:0035556);;	K14491|1.9454e-104|smo:SELMODRAFT_447635|K14491 two-component response regulator ARR-B family | (RefSeq) RR4-2; hypothetical protein	Plant hormone signal transduction (ko04075)
novel_miR_2377	gene.Gb_10394	940	0.00774176	novel_miR_2377-5p	UAGCCUGGAACGAAGCACGU	20	68441.6	79628.1	92688.8	65238.1	39944.7	42848.3	76760.8	60578.2	--	--	--	--	--	--	gene.Gb_10394	gene.Gb_10394	2.05351	283	2.14673	342	3.82412	556	4.13676	552	6.14065	881	5.59802	801	9.13457	1255	8.37372	1025	8.91487e-05	1.35426	up	0.0370622	0.805242	normal	[TK]	Signal transduction mechanisms;; Transcription	Molecular Function: phosphorelay response regulator activity (GO:0000156);; Biological Process: phosphorelay signal transduction system (GO:0000160);; Molecular Function: DNA binding (GO:0003677);; Molecular Function: chromatin binding (GO:0003682);; Biological Process: regulation of transcription, DNA-templated (GO:0006355);; Biological Process: intracellular signal transduction (GO:0035556);;	K14491|1.9454e-104|smo:SELMODRAFT_447635|K14491 two-component response regulator ARR-B family | (RefSeq) RR4-2; hypothetical protein	Plant hormone signal transduction (ko04075)
novel_miR_1478	gene.Gb_09197	196	0.0092829	novel_miR_1478-5p	UGGAGAAAAUGGGAAUGUGAAU	22	286651	354829	166879	178546	275110	250533	166271	223881	--	--	--	--	--	--	gene.Gb_09197	gene.Gb_09197	0.4029	64	0.419603	78	1.08147	179	0.92961	158	0.680683	120	0.955896	161	1.85375	307	1.39708	208	0.186494	0.911794	normal	0.551931	0.366384	normal	[S]	Function unknown	--	--	--
novel_miR_1428	gene.Gb_35048	1216	0.0115901	miR164.6-5p	UGGAGAAGCAGGGCACGUGCG	21	94.831	112.367	145.976	125.948	108.314	127.414	161.456	121.201	--	--	--	--	--	--	gene.Gb_35048	gene.Gb_35048	0.255805	27	0.197638	25	7.12095	779	12.0593	1361	0.179221	21	0.180231	21	0.15465	17	0.051054	6	--	--	--	2.26365e-11	-6.79922	down	--	--	--	--	--
novel_miR_1895	gene.Gb_35048	1216	0.0184796	miR164.5-3p	UGGAGAAGCAGGGCACGUG	19	2.40078	2.04304	6.21176	2.79884	3.4061	2.86323	6.72732	1.63785	--	--	--	--	--	--	gene.Gb_35048	gene.Gb_35048	0.255805	27	0.197638	25	7.12095	779	12.0593	1361	0.179221	21	0.180231	21	0.15465	17	0.051054	6	--	--	--	2.26365e-11	-6.79922	down	--	--	--	--	--
novel_miR_2202	gene.Gb_35048	1216	0.0184796	miR164.7-5p	UGGAGAAGCAGGGCACGUG	19	2.40078	2.04304	6.21176	2.79884	3.4061	2.86323	6.72732	1.63785	--	--	--	--	--	--	gene.Gb_35048	gene.Gb_35048	0.255805	27	0.197638	25	7.12095	779	12.0593	1361	0.179221	21	0.180231	21	0.15465	17	0.051054	6	--	--	--	2.26365e-11	-6.79922	down	--	--	--	--	--
novel_miR_2681	gene.Gb_35048	1216	0.0184796	miR164.2-5p	UGGAGAAGCAGGGCACGUG	19	2.40078	2.04304	6.21176	2.79884	3.4061	2.86323	6.72732	1.63785	--	--	--	--	--	--	gene.Gb_35048	gene.Gb_35048	0.255805	27	0.197638	25	7.12095	779	12.0593	1361	0.179221	21	0.180231	21	0.15465	17	0.051054	6	--	--	--	2.26365e-11	-6.79922	down	--	--	--	--	--
novel_miR_3029	gene.Gb_35048	1216	0.0184796	miR164.3-5p	UGGAGAAGCAGGGCACGUG	19	2.40078	2.04304	6.21176	2.79884	3.4061	2.86323	6.72732	1.63785	--	--	--	--	--	--	gene.Gb_35048	gene.Gb_35048	0.255805	27	0.197638	25	7.12095	779	12.0593	1361	0.179221	21	0.180231	21	0.15465	17	0.051054	6	--	--	--	2.26365e-11	-6.79922	down	--	--	--	--	--
novel_miR_3303	gene.Gb_35048	1216	0.0115901	miR164.1-5p	UGGAGAAGCAGGGCACGUGCG	21	96.0314	113.048	145.976	125.948	111.72	129.561	162.129	122.839	--	--	--	--	--	--	gene.Gb_35048	gene.Gb_35048	0.255805	27	0.197638	25	7.12095	779	12.0593	1361	0.179221	21	0.180231	21	0.15465	17	0.051054	6	--	--	--	2.26365e-11	-6.79922	down	--	--	--	--	--
novel_miR_715	gene.Gb_35048	1216	0.0184796	miR164.4-5p	UGGAGAAGCAGGGCACGUG	19	2.40078	2.04304	6.21176	2.79884	3.4061	2.86323	6.72732	1.63785	--	--	--	--	--	--	gene.Gb_35048	gene.Gb_35048	0.255805	27	0.197638	25	7.12095	779	12.0593	1361	0.179221	21	0.180231	21	0.15465	17	0.051054	6	--	--	--	2.26365e-11	-6.79922	down	--	--	--	--	--
novel_miR_2701	gene.Gb_28765	325	0.0373662	miR482.29-5p	UGUGGGCAUGGACCAGUUUGC	21	2684.08	2402.61	1745.5	1698.9	1715.99	1565.47	1570.83	1736.94	--	--	--	--	--	--	gene.Gb_28765	gene.Gb_28765	1.94099	174	1.96272	203	0.556095	52	0.287392	28	1.65118	164	1.97814	188	2.60655	243	1.61869	135	0.832815	-0.175967	normal	0.00284555	1.97941	up	--	--	--	--	--
novel_miR_2629	gene.Gb_01973	1579	0.0100526	miR394.2-5p	UUGGCAUUCUGUCCACCUCC	20	1190.79	1003.81	1503.25	2177.5	832.45	854.675	838.225	697.723	--	--	--	--	--	--	gene.Gb_01973	gene.Gb_01973	16.8946	1368	21.318	2004	7.11416	598	5.79589	501	14.5295	1307	16.9879	1473	21.4061	1826	18.0363	1363	0.263058	-0.335006	normal	0.000213246	1.29465	up	--	--	--	--	--
novel_miR_1206	gene.Gb_10221	1544	0.0388969	novel_miR_1206-3p	UAAGGAAUGAGGCCAUUACAU	21	0	1.36202	15.5294	0	0	0	0	0.818924	--	--	--	--	--	--	gene.Gb_10221	gene.Gb_10221	173.493	15449	167.376	17269	198.832	18383	210.377	20063	276.443	27297	295.867	27934	318.095	29551	304.862	25369	0.0077008	0.674439	normal	0.611374	0.282252	normal	[G]	Carbohydrate transport and metabolism	Molecular Function: transketolase activity (GO:0004802);; Biological Process: metabolic process (GO:0008152);;	--	--
novel_miR_1026	gene.Gb_27043	1114	0.00774176	novel_miR_1026-5p	UAGCCUGGAACGAAGCACGU	20	68441.6	79628.1	92688.8	65238.1	39944.7	42848.3	76760.8	60578.2	--	--	--	--	--	--	gene.Gb_27043	gene.Gb_27043	0.298834	29	0.456314	51	0.597397	59	0.927339	87	0.824511	81	0.859175	84	1.90285	175	1.42069	115	0.224283	1.0039	normal	0.270496	0.751444	normal	[TK]	Signal transduction mechanisms;; Transcription	Biological Process: regulation of cellular process (GO:0050794);;	K14491|3.85384e-45|smo:SELMODRAFT_442188|K14491 two-component response regulator ARR-B family | (RefSeq) RR1-1; type B response regulator	Plant hormone signal transduction (ko04075)
novel_miR_2377	gene.Gb_27043	1114	0.00774176	novel_miR_2377-5p	UAGCCUGGAACGAAGCACGU	20	68441.6	79628.1	92688.8	65238.1	39944.7	42848.3	76760.8	60578.2	--	--	--	--	--	--	gene.Gb_27043	gene.Gb_27043	0.298834	29	0.456314	51	0.597397	59	0.927339	87	0.824511	81	0.859175	84	1.90285	175	1.42069	115	0.224283	1.0039	normal	0.270496	0.751444	normal	[TK]	Signal transduction mechanisms;; Transcription	Biological Process: regulation of cellular process (GO:0050794);;	K14491|3.85384e-45|smo:SELMODRAFT_442188|K14491 two-component response regulator ARR-B family | (RefSeq) RR1-1; type B response regulator	Plant hormone signal transduction (ko04075)
novel_miR_3329	gene.Gb_19962	127	0.0038784	novel_miR_3329-3p	UUCUAUUCAUACUGUCUGGCA	21	393.729	186.597	673.976	710.905	328.348	408.726	513.295	430.754	--	--	--	--	--	--	gene.Gb_19962	gene.Gb_19962	1.74668	122	1.71376	152	9.6058	738	14.4056	1094	2.92561	260	4.80246	352	4.1243	316	4.29949	283	0.0360128	1.08847	normal	3.18008e-05	-1.83848	down	--	--	Biological Process: metabolic process (GO:0008152);; Biological Process: embryo development ending in seed dormancy (GO:0009793);; Biological Process: tissue development (GO:0009888);; Biological Process: flower development (GO:0009908);; Biological Process: cellular process (GO:0009987);; Molecular Function: carbon-sulfur lyase activity (GO:0016846);; Biological Process: root development (GO:004…	K16903|1.8496e-150|ppp:PHYPADRAFT_191756|K16903 L-tryptophan---pyruvate aminotransferase [EC:2.6.1.99] | (RefSeq) hypothetical protein	Tryptophan metabolism (ko00380)
novel_miR_3380	gene.Gb_19962	127	0.0038784	novel_miR_3380-3p	UUCUAUUCAUACUGUCUGGCA	21	393.729	186.597	673.976	710.905	328.348	408.726	513.295	430.754	--	--	--	--	--	--	gene.Gb_19962	gene.Gb_19962	1.74668	122	1.71376	152	9.6058	738	14.4056	1094	2.92561	260	4.80246	352	4.1243	316	4.29949	283	0.0360128	1.08847	normal	3.18008e-05	-1.83848	down	--	--	Biological Process: metabolic process (GO:0008152);; Biological Process: embryo development ending in seed dormancy (GO:0009793);; Biological Process: tissue development (GO:0009888);; Biological Process: flower development (GO:0009908);; Biological Process: cellular process (GO:0009987);; Molecular Function: carbon-sulfur lyase activity (GO:0016846);; Biological Process: root development (GO:004…	K16903|1.8496e-150|ppp:PHYPADRAFT_191756|K16903 L-tryptophan---pyruvate aminotransferase [EC:2.6.1.99] | (RefSeq) hypothetical protein	Tryptophan metabolism (ko00380)
novel_miR_846	gene.Gb_19962	127	0.0038784	novel_miR_846-3p	UUCUAUUCAUACUGUCUGGCA	21	393.729	186.597	673.976	710.905	328.348	408.726	513.295	430.754	--	--	--	--	--	--	gene.Gb_19962	gene.Gb_19962	1.74668	122	1.71376	152	9.6058	738	14.4056	1094	2.92561	260	4.80246	352	4.1243	316	4.29949	283	0.0360128	1.08847	normal	3.18008e-05	-1.83848	down	--	--	Biological Process: metabolic process (GO:0008152);; Biological Process: embryo development ending in seed dormancy (GO:0009793);; Biological Process: tissue development (GO:0009888);; Biological Process: flower development (GO:0009908);; Biological Process: cellular process (GO:0009987);; Molecular Function: carbon-sulfur lyase activity (GO:0016846);; Biological Process: root development (GO:004…	K16903|1.8496e-150|ppp:PHYPADRAFT_191756|K16903 L-tryptophan---pyruvate aminotransferase [EC:2.6.1.99] | (RefSeq) hypothetical protein	Tryptophan metabolism (ko00380)
novel_miR_1029	gene.Gb_00923	712	0.0324909	miR482.14-3p	UCUUACCGACGCCACCCAUUCC	22	1637.34	1791.06	2298.35	1880.82	5006.96	4864.63	5987.32	6213.17	9.24959e-11	1.40902	up	3.8967e-13	2.18941	down	gene.Gb_00923	gene.Gb_00923	0.013329	3	0.097788	18	2.26029	355	2.5051	403	0.012021	3	0.069062	12	0.625433	99	0.528164	74	--	--	--	5.19163e-06	-2.36884	down	[S]	Function unknown	--	--	--
novel_miR_1961	gene.Gb_00923	712	0.0324909	miR482.11-3p	UCUUACCGACGCCACCCAUUCC	22	1637.34	1791.06	2298.35	1880.82	5006.96	4864.63	5987.32	6213.17	9.24959e-11	1.40902	down	3.8967e-13	2.18941	down	gene.Gb_00923	gene.Gb_00923	0.013329	3	0.097788	18	2.26029	355	2.5051	403	0.012021	3	0.069062	12	0.625433	99	0.528164	74	--	--	--	5.19163e-06	-2.36884	down	[S]	Function unknown	--	--	--
novel_miR_2335	gene.Gb_00923	712	0.00812727	novel_miR_2335-3p	UUUUCCCGGCUCCUCCCAUGCC	22	33.611	54.481	121.129	109.155	147.825	136.003	205.856	218.653	0.00120771	1.49965	up	0.00306766	1.52776	down	gene.Gb_00923	gene.Gb_00923	0.013329	3	0.097788	18	2.26029	355	2.5051	403	0.012021	3	0.069062	12	0.625433	99	0.528164	74	--	--	--	5.19163e-06	-2.36884	down	[S]	Function unknown	--	--	--
novel_miR_1029	gene.Gb_18201	571	0.0324909	miR482.14-3p	UCUUACCGACGCCACCCAUUCC	22	1637.34	1791.06	2298.35	1880.82	5006.96	4864.63	5987.32	6213.17	9.24959e-11	1.40902	up	3.8967e-13	2.18941	down	gene.Gb_18201	gene.Gb_18201	0	0	0	0	0	0	0	0	0	0	0	0	0	0	0	0	--	--	--	--	--	--	[S]	Function unknown	--	--	--
novel_miR_1961	gene.Gb_18201	571	0.0324909	miR482.11-3p	UCUUACCGACGCCACCCAUUCC	22	1637.34	1791.06	2298.35	1880.82	5006.96	4864.63	5987.32	6213.17	9.24959e-11	1.40902	down	3.8967e-13	2.18941	down	gene.Gb_18201	gene.Gb_18201	0	0	0	0	0	0	0	0	0	0	0	0	0	0	0	0	--	--	--	--	--	--	[S]	Function unknown	--	--	--
novel_miR_2367	gene.Gb_18201	571	0.0215262	miR482.6-3p	UCUUCCCAAUGCCACCUAUUCC	22	4694.73	5540.04	3664.94	4122.69	4400	3837.45	5111.42	4264.14	--	--	--	--	--	--	gene.Gb_18201	gene.Gb_18201	0	0	0	0	0	0	0	0	0	0	0	0	0	0	0	0	--	--	--	--	--	--	[S]	Function unknown	--	--	--
novel_miR_1318	gene.Gb_39458	147	0.0104372	novel_miR_1318-3p	CAGAUUGAGAUCGAUUUCCUU	21	218.471	58.5671	139.765	251.896	319.492	427.337	597.386	525.749	--	--	--	2.13808e-08	2.18775	up	gene.Gb_39458	gene.Gb_39458	1.65301	47	0.50877	17	1.86249	55	1.99151	61	0.153114	5	0.067473	3	0	0	0.223538	6	--	--	--	3.94769e-07	-4.41683	down	--	--	--	--	--
novel_miR_562	gene.Gb_21693	95	0.0431243	novel_miR_562-5p	CUUCCGACACUGUCGAUCAUUGGU	24	6.00196	8.17215	24.847	27.9884	9.53707	17.8952	22.2002	20.4731	--	--	--	--	--	--	gene.Gb_21693	gene.Gb_21693	90.4606	2525	109.592	3545	30.7443	889	40.7402	1216	53.1623	1645	50.7191	1500	36.098	1049	51.7985	1350	4.67266e-05	-1.00911	down	0.937513	-0.0231591	normal	--	--	Molecular Function: DNA binding (GO:0003677);; Molecular Function: transcription coactivator activity (GO:0003713);; Biological Process: regulation of transcription, DNA-templated (GO:0006355);;	--	--
novel_miR_2084	gene.Gb_20520	526	0.0215262	miR390.3-5p	AAGCUCAGGAGGGAUAGCGCC	21	70.8231	85.1266	52.8	61.5745	455.736	496.771	785.752	755.867	1.83813e-17	2.45656	down	1.10517e-28	4.36946	down	gene.Gb_20520	gene.Gb_20520	5.58243	806	7.78123	1302	3.47645	522	3.08284	477	10.1443	1624	11.5106	1762	12.5876	1896	8.9561	1209	0.0319778	0.635845	normal	0.000388814	1.38867	up	[S]	Function unknown	Molecular Function: protein tyrosine kinase activity (GO:0004713);; Molecular Function: ATP binding (GO:0005524);; Biological Process: protein phosphorylation (GO:0006468);;	--	--
novel_miR_2484	gene.Gb_20520	526	0.0215262	miR390.2-5p	AAGCUCAGGAGGGAUAGCGCC	21	70.8231	84.4455	52.8	61.5745	448.924	489.613	769.606	745.221	2.82423e-17	2.44251	down	2.61374e-28	4.34436	down	gene.Gb_20520	gene.Gb_20520	5.58243	806	7.78123	1302	3.47645	522	3.08284	477	10.1443	1624	11.5106	1762	12.5876	1896	8.9561	1209	0.0319778	0.635845	normal	0.000388814	1.38867	up	[S]	Function unknown	Molecular Function: protein tyrosine kinase activity (GO:0004713);; Molecular Function: ATP binding (GO:0005524);; Biological Process: protein phosphorylation (GO:0006468);;	--	--
novel_miR_348	gene.Gb_20520	526	0.0215262	miR390.1-5p	AAGCUCAGGAGGGAUAGCGCC	21	70.8231	84.4455	52.8	61.5745	448.924	489.613	769.606	745.221	2.82423e-17	2.44251	up	2.61374e-28	4.34436	down	gene.Gb_20520	gene.Gb_20520	5.58243	806	7.78123	1302	3.47645	522	3.08284	477	10.1443	1624	11.5106	1762	12.5876	1896	8.9561	1209	0.0319778	0.635845	normal	0.000388814	1.38867	up	[S]	Function unknown	Molecular Function: protein tyrosine kinase activity (GO:0004713);; Molecular Function: ATP binding (GO:0005524);; Biological Process: protein phosphorylation (GO:0006468);;	--	--
novel_miR_1893	gene.Gb_20998	979	0.0265635	novel_miR_1893-5p	AAAGGAUAUUGAGAUUAUGAA	21	1.20039	0.681012	0	2.79884	2.04366	2.14742	0.672732	1.63785	--	--	--	--	--	--	gene.Gb_20998	gene.Gb_20998	0.806805	61	0.694433	61	5.60166	434	7.12627	564	2.22072	185	2.38284	188	5.66436	441	4.05726	283	0.0120311	1.52126	normal	0.147999	-0.704608	normal	[E]	Amino acid transport and metabolism	Molecular Function: obsolete gamma-glutamyltransferase activity (GO:0003840);; Biological Process: glutathione metabolic process (GO:0006749);;	K18592|0|pxb:103943934|K18592 gamma-glutamyltranspeptidase / glutathione hydrolase / leukotriene-C4 hydrolase [EC:2.3.2.2 3.4.19.13 3.4.19.14] | (RefSeq) gamma-glutamyltranspeptidase 3	Taurine and hypotaurine metabolism (ko00430);; Cyanoamino acid metabolism (ko00460);; Glutathione metabolism (ko00480);; Arachidonic acid metabolism (ko00590)
novel_miR_1894	gene.Gb_20998	979	0.0265635	novel_miR_1894-5p	AAAGGAUAUUGAGAUUAUGAA	21	1.20039	0.681012	0	2.79884	2.04366	2.14742	0.672732	1.63785	--	--	--	--	--	--	gene.Gb_20998	gene.Gb_20998	0.806805	61	0.694433	61	5.60166	434	7.12627	564	2.22072	185	2.38284	188	5.66436	441	4.05726	283	0.0120311	1.52126	normal	0.147999	-0.704608	normal	[E]	Amino acid transport and metabolism	Molecular Function: obsolete gamma-glutamyltransferase activity (GO:0003840);; Biological Process: glutathione metabolic process (GO:0006749);;	K18592|0|pxb:103943934|K18592 gamma-glutamyltranspeptidase / glutathione hydrolase / leukotriene-C4 hydrolase [EC:2.3.2.2 3.4.19.13 3.4.19.14] | (RefSeq) gamma-glutamyltranspeptidase 3	Taurine and hypotaurine metabolism (ko00430);; Cyanoamino acid metabolism (ko00460);; Glutathione metabolism (ko00480);; Arachidonic acid metabolism (ko00590)
novel_miR_2074	gene.Gb_20998	979	0.0265635	novel_miR_2074-5p	AAAGGAUAUUGAGAUUAUGAA	21	1.20039	0.681012	0	2.79884	2.04366	1.43162	0.672732	1.63785	--	--	--	--	--	--	gene.Gb_20998	gene.Gb_20998	0.806805	61	0.694433	61	5.60166	434	7.12627	564	2.22072	185	2.38284	188	5.66436	441	4.05726	283	0.0120311	1.52126	normal	0.147999	-0.704608	normal	[E]	Amino acid transport and metabolism	Molecular Function: obsolete gamma-glutamyltransferase activity (GO:0003840);; Biological Process: glutathione metabolic process (GO:0006749);;	K18592|0|pxb:103943934|K18592 gamma-glutamyltranspeptidase / glutathione hydrolase / leukotriene-C4 hydrolase [EC:2.3.2.2 3.4.19.13 3.4.19.14] | (RefSeq) gamma-glutamyltranspeptidase 3	Taurine and hypotaurine metabolism (ko00430);; Cyanoamino acid metabolism (ko00460);; Glutathione metabolism (ko00480);; Arachidonic acid metabolism (ko00590)
novel_miR_2592	gene.Gb_34748	318	0.0253147	miR2590-5p	CUACAAGUAAUCAUCGGAUUG	21	16.8055	14.3013	12.4235	22.3907	10.2183	10.0213	5.38186	11.4649	--	--	--	--	--	--	gene.Gb_34748	gene.Gb_34748	2.59931	274	2.53273	296	3.93586	492	4.08921	505	3.20006	425	3.52669	419	3.73137	428	3.86994	408	0.312001	0.482201	normal	0.326988	-0.482901	normal	--	--	--	--	--
novel_miR_1809	gene.Gb_38014	517	0.0451043	novel_miR_1809-5p	UUGACAGAAGAUAGGGAGCA	20	38274.5	35860.1	16343.1	22138.8	8070.41	10290.5	9995.46	8698.61	1.19665e-25	-2.09942	up	--	--	--	gene.Gb_38014	gene.Gb_38014	0.07304	3	0.135864	7	0.290854	13	0.062193	3	0.100178	5	0.416924	18	0.214511	10	0.109854	5	--	--	--	--	--	--	--	--	--	--	--
novel_miR_2071	gene.Gb_40152	282	0.0265635	novel_miR_2071-5p	ACACUUUACCACACAUGGCA	20	0	0	0	0	0	0	0	0.818924	--	--	--	--	--	--	gene.Gb_40152	gene.Gb_40152	0.211826	6	0.219663	8	0	0	0	0	0	0	0	0	0	0	0.005486	1	--	--	--	--	--	--	--	--	--	--	--
novel_miR_2685	gene.Gb_40152	282	0.0265635	novel_miR_2685-5p	ACACUUUACCACACAUGGCA	20	0	0	0	0	0	0	0	1.63785	--	--	--	--	--	--	gene.Gb_40152	gene.Gb_40152	0.211826	6	0.219663	8	0	0	0	0	0	0	0	0	0	0	0.005486	1	--	--	--	--	--	--	--	--	--	--	--
novel_miR_3133	gene.Gb_40152	282	0.0265635	novel_miR_3133-5p	ACACUUUACCACACAUGGCA	20	1.20039	1.36202	0	0	0	0.715808	0	0	--	--	--	--	--	--	gene.Gb_40152	gene.Gb_40152	0.211826	6	0.219663	8	0	0	0	0	0	0	0	0	0	0	0.005486	1	--	--	--	--	--	--	--	--	--	--	--
novel_miR_3064	gene.Gb_30741	1600	0.00503898	miR393.5-5p	UCCAAAGGGAUCGCAUUGAUU	21	7.20235	4.08607	12.4235	78.3675	0	0	0	0	--	--	--	0.000484073	-5.76444	up	gene.Gb_30741	gene.Gb_30741	3.46901	339	31.2567	3535	65.7732	6660	8.32732	867	37.0694	4011	37.8649	3917	43.055	4381	44.8055	4085	0.338528	1.09927	normal	0.976377	-0.0846848	normal	--	--	--	--	--
novel_miR_112	gene.Gb_41524	113	0.0115901	miR1314.14-3p	UCGGCCUCGAAUGUUAGGAG	20	75.6247	53.119	21.7412	30.7872	36.1046	45.0959	22.2002	31.938	--	--	--	--	--	--	gene.Gb_41524	gene.Gb_41524	2.27684	53	2.5571	91	0.92088	31	1.2109	33	0.392629	17	0.444069	14	0.949973	23	0.864524	24	0.00329281	-2.2585	down	--	--	--	--	--	--	--	--
novel_miR_1297	gene.Gb_41524	113	0.0192422	miR1314.16-5p	UCGGCCUUGAAUGUUAGG	18	246.08	192.046	114.918	86.764	116.489	157.478	121.765	122.839	--	--	--	--	--	--	gene.Gb_41524	gene.Gb_41524	2.27684	53	2.5571	91	0.92088	31	1.2109	33	0.392629	17	0.444069	14	0.949973	23	0.864524	24	0.00329281	-2.2585	down	--	--	--	--	--	--	--	--
novel_miR_1414	gene.Gb_41524	113	0.013892	miR1314.13-5p	UCGGCCUUGAAUGUUGGGAG	20	70.8231	32.0076	18.6353	16.793	11.5807	30.0639	22.2002	19.6542	--	--	--	--	--	--	gene.Gb_41524	gene.Gb_41524	2.27684	53	2.5571	91	0.92088	31	1.2109	33	0.392629	17	0.444069	14	0.949973	23	0.864524	24	0.00329281	-2.2585	down	--	--	--	--	--	--	--	--
novel_miR_1615	gene.Gb_41524	113	0.0245633	miR1314.17-5p	CCGGCCUUGAAUGUUAGG	18	7.20235	2.04304	3.10588	5.59768	2.04366	1.43162	2.0182	2.45677	--	--	--	--	--	--	gene.Gb_41524	gene.Gb_41524	2.27684	53	2.5571	91	0.92088	31	1.2109	33	0.392629	17	0.444069	14	0.949973	23	0.864524	24	0.00329281	-2.2585	down	--	--	--	--	--	--	--	--
novel_miR_1785	gene.Gb_41524	113	0.0154236	miR1314.9-5p	UCGGCCUUGAAUGUUAGGA	19	884.689	638.79	397.553	271.487	361.727	361.483	279.184	306.277	1.19678e-06	-1.1434	down	--	--	--	gene.Gb_41524	gene.Gb_41524	2.27684	53	2.5571	91	0.92088	31	1.2109	33	0.392629	17	0.444069	14	0.949973	23	0.864524	24	0.00329281	-2.2585	down	--	--	--	--	--	--	--	--
novel_miR_1963	gene.Gb_41524	113	0.027591	miR1314.15-5p	UCGGCCUUGAAUGGUAGGAGAG	22	24.0078	26.5595	18.6353	11.1954	17.0305	15.032	11.4365	7.37031	--	--	--	--	--	--	gene.Gb_41524	gene.Gb_41524	2.27684	53	2.5571	91	0.92088	31	1.2109	33	0.392629	17	0.444069	14	0.949973	23	0.864524	24	0.00329281	-2.2585	down	--	--	--	--	--	--	--	--
novel_miR_2068	gene.Gb_41524	113	0.0115901	miR1314.7-5p	UCGGCCUUGAAUGUUAGGAG	20	2080.28	1377.01	788.893	666.124	889.672	989.962	721.169	814.829	--	--	--	--	--	--	gene.Gb_41524	gene.Gb_41524	2.27684	53	2.5571	91	0.92088	31	1.2109	33	0.392629	17	0.444069	14	0.949973	23	0.864524	24	0.00329281	-2.2585	down	--	--	--	--	--	--	--	--
novel_miR_2072	gene.Gb_41524	113	0.0115901	miR1314.22-5p	UCGGCCUUGAAUGUUAGGAG	20	1950.64	1327.29	757.835	618.543	830.406	928.403	670.714	771.426	--	--	--	--	--	--	gene.Gb_41524	gene.Gb_41524	2.27684	53	2.5571	91	0.92088	31	1.2109	33	0.392629	17	0.444069	14	0.949973	23	0.864524	24	0.00329281	-2.2585	down	--	--	--	--	--	--	--	--
novel_miR_2158	gene.Gb_41524	113	0.027591	miR1314.8-3p	UCGGCCUUGAAUGGUAGGAG	20	3.60118	5.4481	0	0	2.72488	3.57904	2.69093	0	--	--	--	--	--	--	gene.Gb_41524	gene.Gb_41524	2.27684	53	2.5571	91	0.92088	31	1.2109	33	0.392629	17	0.444069	14	0.949973	23	0.864524	24	0.00329281	-2.2585	down	--	--	--	--	--	--	--	--
novel_miR_2290	gene.Gb_41524	113	0.0192422	miR1314.12-5p	UCGGCCUUGAAUGUUAGG	18	246.08	192.046	114.918	86.764	116.489	157.478	121.765	122.839	--	--	--	--	--	--	gene.Gb_41524	gene.Gb_41524	2.27684	53	2.5571	91	0.92088	31	1.2109	33	0.392629	17	0.444069	14	0.949973	23	0.864524	24	0.00329281	-2.2585	down	--	--	--	--	--	--	--	--
novel_miR_2443	gene.Gb_41524	113	0.0115901	miR1314.28-5p	UCGGCCUUGAAUGUUAGGAG	20	1950.64	1327.29	757.835	618.543	830.406	928.403	670.714	771.426	--	--	--	--	--	--	gene.Gb_41524	gene.Gb_41524	2.27684	53	2.5571	91	0.92088	31	1.2109	33	0.392629	17	0.444069	14	0.949973	23	0.864524	24	0.00329281	-2.2585	down	--	--	--	--	--	--	--	--
novel_miR_2502	gene.Gb_41524	113	0.0298556	miR1314.11-3p	UCGGCCUCGAAUGUUAGGA	19	12.0039	10.2152	12.4235	8.39652	5.44975	9.3055	3.36366	7.37031	--	--	--	--	--	--	gene.Gb_41524	gene.Gb_41524	2.27684	53	2.5571	91	0.92088	31	1.2109	33	0.392629	17	0.444069	14	0.949973	23	0.864524	24	0.00329281	-2.2585	down	--	--	--	--	--	--	--	--
novel_miR_2551	gene.Gb_41524	113	0.0192422	miR1314.2-3p	UCGGCCUUGAAUGUUAGG	18	246.08	192.046	114.918	86.764	116.489	157.478	121.765	122.839	--	--	--	--	--	--	gene.Gb_41524	gene.Gb_41524	2.27684	53	2.5571	91	0.92088	31	1.2109	33	0.392629	17	0.444069	14	0.949973	23	0.864524	24	0.00329281	-2.2585	down	--	--	--	--	--	--	--	--
novel_miR_2734	gene.Gb_41524	113	0.00619822	miR1314.24-5p	ACGGCCUUGAAUGUUAGGAG	20	4.80157	4.08607	0	0	3.4061	2.14742	2.69093	2.45677	--	--	--	--	--	--	gene.Gb_41524	gene.Gb_41524	2.27684	53	2.5571	91	0.92088	31	1.2109	33	0.392629	17	0.444069	14	0.949973	23	0.864524	24	0.00329281	-2.2585	down	--	--	--	--	--	--	--	--
novel_miR_2754	gene.Gb_41524	113	0.00619822	miR1314.18-5p	ACGGCCUUGAAUGUUAGGAG	20	4.80157	4.08607	0	0	3.4061	2.14742	2.69093	2.45677	--	--	--	--	--	--	gene.Gb_41524	gene.Gb_41524	2.27684	53	2.5571	91	0.92088	31	1.2109	33	0.392629	17	0.444069	14	0.949973	23	0.864524	24	0.00329281	-2.2585	down	--	--	--	--	--	--	--	--
novel_miR_3134	gene.Gb_41524	113	0.00619822	miR1314.21-3p	ACGGCCUUGAAUGUUAGGAG	20	4.80157	4.08607	0	0	3.4061	2.14742	2.69093	2.45677	--	--	--	--	--	--	gene.Gb_41524	gene.Gb_41524	2.27684	53	2.5571	91	0.92088	31	1.2109	33	0.392629	17	0.444069	14	0.949973	23	0.864524	24	0.00329281	-2.2585	down	--	--	--	--	--	--	--	--
novel_miR_3222	gene.Gb_41524	113	0.00619822	miR1314.27-3p	ACGGCCUUGAAUGUUAGGAG	20	4.80157	4.08607	0	0	3.4061	2.14742	2.69093	2.45677	--	--	--	--	--	--	gene.Gb_41524	gene.Gb_41524	2.27684	53	2.5571	91	0.92088	31	1.2109	33	0.392629	17	0.444069	14	0.949973	23	0.864524	24	0.00329281	-2.2585	down	--	--	--	--	--	--	--	--
novel_miR_3281	gene.Gb_41524	113	0.0115901	miR1314.5-5p	UCGGCCUUGAAUGUUAGGAG	20	1950.64	1327.29	757.835	618.543	830.406	928.403	670.714	771.426	--	--	--	--	--	--	gene.Gb_41524	gene.Gb_41524	2.27684	53	2.5571	91	0.92088	31	1.2109	33	0.392629	17	0.444069	14	0.949973	23	0.864524	24	0.00329281	-2.2585	down	--	--	--	--	--	--	--	--
novel_miR_3287	gene.Gb_41524	113	0.00774176	miR1314.19-3p	UCGGCCUUGAAUGUUAGGAGAG	22	22428.1	15590.4	6276.98	5645.26	11378.4	11597.5	8136.7	10212.8	--	--	--	9.33471e-05	1.27874	down	gene.Gb_41524	gene.Gb_41524	2.27684	53	2.5571	91	0.92088	31	1.2109	33	0.392629	17	0.444069	14	0.949973	23	0.864524	24	0.00329281	-2.2585	down	--	--	--	--	--	--	--	--
novel_miR_331	gene.Gb_41524	113	0.013892	miR1314.29-3p	UCGGCCUUGAAUGAUAGGAGAG	22	31.2102	21.1114	6.21176	5.59768	13.6244	15.7478	6.05459	7.37031	--	--	--	--	--	--	gene.Gb_41524	gene.Gb_41524	2.27684	53	2.5571	91	0.92088	31	1.2109	33	0.392629	17	0.444069	14	0.949973	23	0.864524	24	0.00329281	-2.2585	down	--	--	--	--	--	--	--	--
novel_miR_354	gene.Gb_41524	113	0.0115901	miR1314.6-5p	UCGGCCUUGAAUGUUAGGAG	20	2101.89	1386.54	791.999	668.923	898.528	997.836	725.878	818.924	--	--	--	--	--	--	gene.Gb_41524	gene.Gb_41524	2.27684	53	2.5571	91	0.92088	31	1.2109	33	0.392629	17	0.444069	14	0.949973	23	0.864524	24	0.00329281	-2.2585	down	--	--	--	--	--	--	--	--
novel_miR_554	gene.Gb_41524	113	0.00774176	miR1314.23-3p	UCGGCCUUGAAUGUUAGGAGAG	22	22428.1	15590.4	6276.98	5645.26	11378.4	11597.5	8136.7	10212.8	--	--	--	9.33471e-05	1.27874	up	gene.Gb_41524	gene.Gb_41524	2.27684	53	2.5571	91	0.92088	31	1.2109	33	0.392629	17	0.444069	14	0.949973	23	0.864524	24	0.00329281	-2.2585	down	--	--	--	--	--	--	--	--
novel_miR_579	gene.Gb_41524	113	0.0192422	miR1314.10-3p	UCGGCCUUGAAUGUUAGG	18	246.08	192.046	114.918	86.764	116.489	157.478	121.765	122.839	--	--	--	--	--	--	gene.Gb_41524	gene.Gb_41524	2.27684	53	2.5571	91	0.92088	31	1.2109	33	0.392629	17	0.444069	14	0.949973	23	0.864524	24	0.00329281	-2.2585	down	--	--	--	--	--	--	--	--
novel_miR_596	gene.Gb_41524	113	0.0115901	miR1314.26-5p	UCGGCCUUGAAUGUUAGGAG	20	1957.84	1333.42	760.94	621.342	837.9	934.845	674.078	776.34	--	--	--	--	--	--	gene.Gb_41524	gene.Gb_41524	2.27684	53	2.5571	91	0.92088	31	1.2109	33	0.392629	17	0.444069	14	0.949973	23	0.864524	24	0.00329281	-2.2585	down	--	--	--	--	--	--	--	--
novel_miR_787	gene.Gb_41524	113	0.0127417	miR1314.4-5p	UCGGCCUUGAAUGCUAGGAGAG	22	175.257	113.729	83.8587	50.3791	102.864	89.476	74.0006	74.5221	--	--	--	--	--	--	gene.Gb_41524	gene.Gb_41524	2.27684	53	2.5571	91	0.92088	31	1.2109	33	0.392629	17	0.444069	14	0.949973	23	0.864524	24	0.00329281	-2.2585	down	--	--	--	--	--	--	--	--
novel_miR_1044	gene.Gb_26136	392	0.042589	miR396.1-5p	UUCCACAGCUUUCUUGAACUU	21	1711.76	1093.02	4515.95	4343.8	2104.97	2599.81	6450.16	5076.51	--	--	--	0.00200012	1.03989	down	gene.Gb_26136	gene.Gb_26136	7.34406	965	15.0274	1625	1.04343	143	0.717874	102	24.316	2992	22.6726	2667	24.2723	2804	30.1976	3143	2.66563e-05	1.0832	up	2.30202e-30	4.3736	up	--	--	--	--	--
novel_miR_2607	gene.Gb_26136	392	0.042589	miR396.3-5p	UUCCACAGCUUUCUUGAACUU	21	1711.76	1093.02	4515.95	4343.8	2104.97	2599.81	6450.16	5076.51	--	--	--	0.00200012	1.03989	up	gene.Gb_26136	gene.Gb_26136	7.34406	965	15.0274	1625	1.04343	143	0.717874	102	24.316	2992	22.6726	2667	24.2723	2804	30.1976	3143	2.66563e-05	1.0832	up	2.30202e-30	4.3736	up	--	--	--	--	--
novel_miR_2697	gene.Gb_26136	392	0.042589	miR396.9-5p	UUCCACAGCUUUCUUGAACUU	21	1711.76	1093.02	4515.95	4343.8	2104.97	2601.96	6450.16	5075.69	--	--	--	0.00200012	1.03978	down	gene.Gb_26136	gene.Gb_26136	7.34406	965	15.0274	1625	1.04343	143	0.717874	102	24.316	2992	22.6726	2667	24.2723	2804	30.1976	3143	2.66563e-05	1.0832	up	2.30202e-30	4.3736	up	--	--	--	--	--
novel_miR_2773	gene.Gb_26136	392	0.042589	miR396.10-5p	UUCCACAGCUUUCUUGAACUU	21	1730.97	1100.52	4547.01	4371.79	2119.95	2619.14	6453.52	5065.04	--	--	--	0.00230048	1.02931	down	gene.Gb_26136	gene.Gb_26136	7.34406	965	15.0274	1625	1.04343	143	0.717874	102	24.316	2992	22.6726	2667	24.2723	2804	30.1976	3143	2.66563e-05	1.0832	up	2.30202e-30	4.3736	up	--	--	--	--	--
novel_miR_2840	gene.Gb_26136	392	0.042589	miR396.8-3p	UUCCACAGCUUUCUUGAACUU	21	1711.76	1093.02	4515.95	4343.8	2104.97	2601.96	6450.16	5075.69	--	--	--	0.00200012	1.03978	down	gene.Gb_26136	gene.Gb_26136	7.34406	965	15.0274	1625	1.04343	143	0.717874	102	24.316	2992	22.6726	2667	24.2723	2804	30.1976	3143	2.66563e-05	1.0832	up	2.30202e-30	4.3736	up	--	--	--	--	--
novel_miR_3362	gene.Gb_26136	392	0.042589	miR396.14-5p	UUCCACAGCUUUCUUGAACUU	21	1730.97	1100.52	4547.01	4371.79	2119.95	2619.14	6453.52	5065.04	--	--	--	0.00230048	1.02931	up	gene.Gb_26136	gene.Gb_26136	7.34406	965	15.0274	1625	1.04343	143	0.717874	102	24.316	2992	22.6726	2667	24.2723	2804	30.1976	3143	2.66563e-05	1.0832	up	2.30202e-30	4.3736	up	--	--	--	--	--
novel_miR_3383	gene.Gb_26136	392	0.042589	miR396.11-5p	UUCCACAGCUUUCUUGAACUU	21	1730.97	1100.52	4547.01	4371.79	2119.95	2619.14	6453.52	5065.04	--	--	--	0.00230048	1.02931	down	gene.Gb_26136	gene.Gb_26136	7.34406	965	15.0274	1625	1.04343	143	0.717874	102	24.316	2992	22.6726	2667	24.2723	2804	30.1976	3143	2.66563e-05	1.0832	up	2.30202e-30	4.3736	up	--	--	--	--	--
novel_miR_2201	gene.Gb_26599	1076	0.0249423	miR535.2-5p	UGACAACGAGAGAGAGCACGC	21	62.4204	55.162	15.5294	30.7872	8.85585	3.57904	0	4.91354	1.48054e-06	-3.16404	down	--	--	--	gene.Gb_26599	gene.Gb_26599	0.863876	54	1.1338	81	1.02011	66	0.113881	8	4.37609	298	6.07095	396	3.49994	225	3.36765	194	6.25382e-06	2.30774	up	0.000252419	2.24333	up	--	--	--	--	--
novel_miR_827	gene.Gb_26599	1076	0.00697029	miR535.1-5p	UGACAAAGAGAGAGAGCACGC	21	324.106	237.673	65.2235	97.9594	98.7768	102.361	96.8735	119.563	2.57229e-07	-1.54286	down	--	--	--	gene.Gb_26599	gene.Gb_26599	0.863876	54	1.1338	81	1.02011	66	0.113881	8	4.37609	298	6.07095	396	3.49994	225	3.36765	194	6.25382e-06	2.30774	up	0.000252419	2.24333	up	--	--	--	--	--
novel_miR_330	gene.Gb_32620	381	0.013892	novel_miR_330-5p	UAGGCGACAGAUGGGAAGUC	20	12.0039	9.53417	0	0	1.36244	2.86323	2.69093	0.818924	--	--	--	--	--	--	gene.Gb_32620	gene.Gb_32620	10.1958	332	9.22715	348	35.3478	1194	32.8494	1145	7.37886	267	6.9846	241	10.6681	362	9.89285	301	0.355731	-0.507595	normal	4.07029e-08	-2.05444	down	--	--	Molecular Function: ion binding (GO:0043167);;	--	--
novel_miR_1477	gene.Gb_16262	137	0.00542554	novel_miR_1477-5p	UGGCUCUGUUGGAUGGUGUUG	21	129.642	115.091	214.306	243.499	264.994	333.566	308.111	321.018	0.000205213	1.18339	down	--	--	--	gene.Gb_16262	gene.Gb_16262	9.86975	370	11.9262	518	0.995107	39	0.339865	14	8.66437	361	8.5487	340	5.54073	217	5.83372	205	0.402129	-0.401842	normal	1.28457e-05	2.74873	up	--	--	--	--	--
novel_miR_1576	gene.Gb_16262	137	0.00542554	novel_miR_1576-5p	UGGCUCUGUUGGAUGGUGUUG	21	129.642	115.091	214.306	243.499	264.994	333.566	308.111	321.018	0.000205213	1.18339	down	--	--	--	gene.Gb_16262	gene.Gb_16262	9.86975	370	11.9262	518	0.995107	39	0.339865	14	8.66437	361	8.5487	340	5.54073	217	5.83372	205	0.402129	-0.401842	normal	1.28457e-05	2.74873	up	--	--	--	--	--
novel_miR_191	gene.Gb_16262	137	0.00542554	novel_miR_191-5p	UGGCUCUGUUGGAUGGUGUUG	21	129.642	115.091	214.306	243.499	264.994	333.566	308.111	321.018	0.000205213	1.18339	down	--	--	--	gene.Gb_16262	gene.Gb_16262	9.86975	370	11.9262	518	0.995107	39	0.339865	14	8.66437	361	8.5487	340	5.54073	217	5.83372	205	0.402129	-0.401842	normal	1.28457e-05	2.74873	up	--	--	--	--	--
novel_miR_3013	gene.Gb_16262	137	0.00542554	novel_miR_3013-5p	UGGCUCUGUUGGAUGGUGUUG	21	129.642	115.091	214.306	243.499	264.994	333.566	308.111	321.018	0.000205213	1.18339	down	--	--	--	gene.Gb_16262	gene.Gb_16262	9.86975	370	11.9262	518	0.995107	39	0.339865	14	8.66437	361	8.5487	340	5.54073	217	5.83372	205	0.402129	-0.401842	normal	1.28457e-05	2.74873	up	--	--	--	--	--
novel_miR_3329	gene.Gb_19963	127	0.00310392	novel_miR_3329-3p	UUCUAUUCAUACUGUCUGGCA	21	393.729	186.597	673.976	710.905	328.348	408.726	513.295	430.754	--	--	--	--	--	--	gene.Gb_19963	gene.Gb_19963	10.7531	672	10.7225	776	6.05664	394	5.59281	375	9.96834	691	8.79643	583	13.5001	879	14.4233	842	0.551911	-0.262873	normal	0.0267209	0.932392	normal	--	--	Biological Process: metabolic process (GO:0008152);; Biological Process: embryo development ending in seed dormancy (GO:0009793);; Biological Process: tissue development (GO:0009888);; Biological Process: flower development (GO:0009908);; Biological Process: cellular process (GO:0009987);; Molecular Function: lyase activity (GO:0016829);; Biological Process: root development (GO:0048364);; Biolog…	--	--
novel_miR_3380	gene.Gb_19963	127	0.00310392	novel_miR_3380-3p	UUCUAUUCAUACUGUCUGGCA	21	393.729	186.597	673.976	710.905	328.348	408.726	513.295	430.754	--	--	--	--	--	--	gene.Gb_19963	gene.Gb_19963	10.7531	672	10.7225	776	6.05664	394	5.59281	375	9.96834	691	8.79643	583	13.5001	879	14.4233	842	0.551911	-0.262873	normal	0.0267209	0.932392	normal	--	--	Biological Process: metabolic process (GO:0008152);; Biological Process: embryo development ending in seed dormancy (GO:0009793);; Biological Process: tissue development (GO:0009888);; Biological Process: flower development (GO:0009908);; Biological Process: cellular process (GO:0009987);; Molecular Function: lyase activity (GO:0016829);; Biological Process: root development (GO:0048364);; Biolog…	--	--
novel_miR_846	gene.Gb_19963	127	0.00310392	novel_miR_846-3p	UUCUAUUCAUACUGUCUGGCA	21	393.729	186.597	673.976	710.905	328.348	408.726	513.295	430.754	--	--	--	--	--	--	gene.Gb_19963	gene.Gb_19963	10.7531	672	10.7225	776	6.05664	394	5.59281	375	9.96834	691	8.79643	583	13.5001	879	14.4233	842	0.551911	-0.262873	normal	0.0267209	0.932392	normal	--	--	Biological Process: metabolic process (GO:0008152);; Biological Process: embryo development ending in seed dormancy (GO:0009793);; Biological Process: tissue development (GO:0009888);; Biological Process: flower development (GO:0009908);; Biological Process: cellular process (GO:0009987);; Molecular Function: lyase activity (GO:0016829);; Biological Process: root development (GO:0048364);; Biolog…	--	--
novel_miR_2157	gene.Gb_28344	1118	0.0038784	miR171_1.3-3p	UUGAGUCGCGCCAAUAUCACU	21	225.674	229.501	108.706	16.793	52.4539	30.7797	8.07279	15.5596	5.9049e-12	-2.51269	down	--	--	--	gene.Gb_28344	gene.Gb_28344	13.2546	1118	14.7321	1440	40.8062	3573	46.2046	4173	22.0232	2060	23.1957	2074	39.6813	3491	26.2712	2070	0.0234708	0.624383	normal	0.0438676	-0.72452	normal	--	--	--	--	--
novel_miR_2228	gene.Gb_28344	1118	0.00465227	miR171_1.7-3p	UUGAGCCGCGCCAAUAUCACU	21	10.8035	6.12911	9.31764	5.59768	11.5807	9.3055	10.091	15.5596	--	--	--	--	--	--	gene.Gb_28344	gene.Gb_28344	13.2546	1118	14.7321	1440	40.8062	3573	46.2046	4173	22.0232	2060	23.1957	2074	39.6813	3491	26.2712	2070	0.0234708	0.624383	normal	0.0438676	-0.72452	normal	--	--	--	--	--
novel_miR_2360	gene.Gb_28344	1118	0.00349124	miR171_1.1-3p	UUGAGCCGUGCCAAUAUCACA	21	72.0235	81.0405	12.4235	22.3907	100.82	86.6127	79.3824	76.9788	--	--	--	0.001033	2.7157	up	gene.Gb_28344	gene.Gb_28344	13.2546	1118	14.7321	1440	40.8062	3573	46.2046	4173	22.0232	2060	23.1957	2074	39.6813	3491	26.2712	2070	0.0234708	0.624383	normal	0.0438676	-0.72452	normal	--	--	--	--	--
novel_miR_2456	gene.Gb_28344	1118	0.00465227	miR171_1.8-3p	UUGAGCCGCGCCAAUAUCACU	21	10.8035	6.12911	9.31764	5.59768	11.5807	9.3055	10.091	15.5596	--	--	--	--	--	--	gene.Gb_28344	gene.Gb_28344	13.2546	1118	14.7321	1440	40.8062	3573	46.2046	4173	22.0232	2060	23.1957	2074	39.6813	3491	26.2712	2070	0.0234708	0.624383	normal	0.0438676	-0.72452	normal	--	--	--	--	--
novel_miR_2465	gene.Gb_28344	1118	0.00349124	miR171_1.5-3p	UUGAGCCGUGCCAAUAUCACA	21	69.6228	81.0405	15.5294	22.3907	101.502	87.3286	80.7279	76.1599	--	--	--	0.00137255	2.60664	up	gene.Gb_28344	gene.Gb_28344	13.2546	1118	14.7321	1440	40.8062	3573	46.2046	4173	22.0232	2060	23.1957	2074	39.6813	3491	26.2712	2070	0.0234708	0.624383	normal	0.0438676	-0.72452	normal	--	--	--	--	--
novel_miR_451	gene.Gb_28344	1118	0.00349124	miR171_1.6-3p	UUGAGCCGUGCCAAUAUCACA	21	72.0235	81.0405	15.5294	22.3907	101.502	87.3286	80.7279	76.1599	--	--	--	0.00137255	2.60664	down	gene.Gb_28344	gene.Gb_28344	13.2546	1118	14.7321	1440	40.8062	3573	46.2046	4173	22.0232	2060	23.1957	2074	39.6813	3491	26.2712	2070	0.0234708	0.624383	normal	0.0438676	-0.72452	normal	--	--	--	--	--
novel_miR_1418	gene.Gb_25507	1382	0.0154236	miR160.9-5p	UGCCUGGUUCCCUGUAUGCCA	21	8.40275	12.2582	55.9058	19.5919	28.6112	30.7797	23.5456	31.938	--	--	--	--	--	--	gene.Gb_25507	gene.Gb_25507	5.94266	784	8.92792	1413	2.89278	415	3.2008	454	5.50188	808	5.64376	793	8.52496	1180	7.00077	870	0.145842	-0.494993	normal	0.0115608	0.99963	normal	--	--	Biological Process: cellular process (GO:0009987);;	--	--
novel_miR_1426	gene.Gb_25507	1382	0.013892	miR160.1-5p	UGCCUGGCUCCCUGUAUGCCA	21	16.8055	15.6633	18.6353	13.9942	49.729	60.8437	86.1098	51.5922	--	--	--	0.00386307	2.60382	down	gene.Gb_25507	gene.Gb_25507	5.94266	784	8.92792	1413	2.89278	415	3.2008	454	5.50188	808	5.64376	793	8.52496	1180	7.00077	870	0.145842	-0.494993	normal	0.0115608	0.99963	normal	--	--	Biological Process: cellular process (GO:0009987);;	--	--
novel_miR_1990	gene.Gb_25507	1382	0.013892	miR160.2-5p	UGCCUGGCUCCCUGUAUGCCA	21	16.8055	15.6633	18.6353	13.9942	49.729	60.8437	86.1098	51.5922	--	--	--	0.00386307	2.60382	up	gene.Gb_25507	gene.Gb_25507	5.94266	784	8.92792	1413	2.89278	415	3.2008	454	5.50188	808	5.64376	793	8.52496	1180	7.00077	870	0.145842	-0.494993	normal	0.0115608	0.99963	normal	--	--	Biological Process: cellular process (GO:0009987);;	--	--
novel_miR_20	gene.Gb_25507	1382	0.0161885	miR160.14-3p	UGCCUGGCUCCCUGUAUG	18	3.60118	0.681012	0	0	4.76854	2.86323	7.40006	4.91354	--	--	--	--	--	--	gene.Gb_25507	gene.Gb_25507	5.94266	784	8.92792	1413	2.89278	415	3.2008	454	5.50188	808	5.64376	793	8.52496	1180	7.00077	870	0.145842	-0.494993	normal	0.0115608	0.99963	normal	--	--	Biological Process: cellular process (GO:0009987);;	--	--
novel_miR_2328	gene.Gb_25507	1382	0.013892	miR160.3-5p	UGCCUGGCUCCCUGUAUGCCA	21	13.2043	12.2582	12.4235	8.39652	41.5544	45.0959	67.2732	38.4894	--	--	--	0.00747467	2.8039	up	gene.Gb_25507	gene.Gb_25507	5.94266	784	8.92792	1413	2.89278	415	3.2008	454	5.50188	808	5.64376	793	8.52496	1180	7.00077	870	0.145842	-0.494993	normal	0.0115608	0.99963	normal	--	--	Biological Process: cellular process (GO:0009987);;	--	--
novel_miR_2450	gene.Gb_25507	1382	0.0161885	miR160.15-5p	UGCCUGGCUCCCUGUAUG	18	3.60118	0.681012	0	0	4.76854	2.86323	7.40006	4.91354	--	--	--	--	--	--	gene.Gb_25507	gene.Gb_25507	5.94266	784	8.92792	1413	2.89278	415	3.2008	454	5.50188	808	5.64376	793	8.52496	1180	7.00077	870	0.145842	-0.494993	normal	0.0115608	0.99963	normal	--	--	Biological Process: cellular process (GO:0009987);;	--	--
novel_miR_2652	gene.Gb_25507	1382	0.0154236	miR160.13-3p	UGCCUGGUUCCCUGUAUGCCA	21	8.40275	12.2582	55.9058	19.5919	28.6112	30.7797	23.5456	31.938	--	--	--	--	--	--	gene.Gb_25507	gene.Gb_25507	5.94266	784	8.92792	1413	2.89278	415	3.2008	454	5.50188	808	5.64376	793	8.52496	1180	7.00077	870	0.145842	-0.494993	normal	0.0115608	0.99963	normal	--	--	Biological Process: cellular process (GO:0009987);;	--	--
novel_miR_2810	gene.Gb_25507	1382	0.013892	miR160.4-5p	UGCCUGGCUCCCUGUAUGCCA	21	13.2043	12.2582	12.4235	8.39652	41.5544	45.0959	67.2732	38.4894	--	--	--	0.00747467	2.8039	down	gene.Gb_25507	gene.Gb_25507	5.94266	784	8.92792	1413	2.89278	415	3.2008	454	5.50188	808	5.64376	793	8.52496	1180	7.00077	870	0.145842	-0.494993	normal	0.0115608	0.99963	normal	--	--	Biological Process: cellular process (GO:0009987);;	--	--
novel_miR_2983	gene.Gb_25507	1382	0.013892	miR160.5-5p	UGCCUGGCUCCCUGUAUGCCA	21	13.2043	12.2582	12.4235	8.39652	41.5544	45.0959	67.2732	38.4894	--	--	--	0.00747467	2.8039	down	gene.Gb_25507	gene.Gb_25507	5.94266	784	8.92792	1413	2.89278	415	3.2008	454	5.50188	808	5.64376	793	8.52496	1180	7.00077	870	0.145842	-0.494993	normal	0.0115608	0.99963	normal	--	--	Biological Process: cellular process (GO:0009987);;	--	--
novel_miR_403	gene.Gb_25507	1382	0.0154236	miR160.8-5p	UGCCUGGUUCCCUGUAUGCCA	21	8.40275	12.2582	55.9058	19.5919	28.6112	30.7797	23.5456	31.938	--	--	--	--	--	--	gene.Gb_25507	gene.Gb_25507	5.94266	784	8.92792	1413	2.89278	415	3.2008	454	5.50188	808	5.64376	793	8.52496	1180	7.00077	870	0.145842	-0.494993	normal	0.0115608	0.99963	normal	--	--	Biological Process: cellular process (GO:0009987);;	--	--
novel_miR_595	gene.Gb_25507	1382	0.013892	miR160.6-5p	UGCCUGGCUCCCUGUAUGCCA	21	13.2043	12.2582	12.4235	8.39652	41.5544	45.0959	67.2732	38.4894	--	--	--	0.00747467	2.8039	down	gene.Gb_25507	gene.Gb_25507	5.94266	784	8.92792	1413	2.89278	415	3.2008	454	5.50188	808	5.64376	793	8.52496	1180	7.00077	870	0.145842	-0.494993	normal	0.0115608	0.99963	normal	--	--	Biological Process: cellular process (GO:0009987);;	--	--
novel_miR_1582	gene.Gb_17798	24	0.00542554	novel_miR_1582-5p	UAGAAUGCCAAAAGUCUGCUGC	22	591.793	516.888	354.07	221.108	2293.67	2004.26	1625.99	1671.42	1.3291e-19	1.85388	down	9.77144e-19	3.1383	down	gene.Gb_17798	gene.Gb_17798	4.59728	214	5.0906	277	0.063728	4	0	0	9.8581	507	9.88255	492	11.74	566	16.9198	734	0.0263366	0.957036	normal	4.41466e-21	8.09663	up	--	--	Cellular Component: cell wall (GO:0005618);; Molecular Function: pectinesterase activity (GO:0030599);; Biological Process: cell wall modification (GO:0042545);; Molecular Function: aspartyl esterase activity (GO:0045330);;	--	--
novel_miR_1826	gene.Gb_04515	227	0.00465227	novel_miR_1826-3p	AAAUUGAAAUCUGCAAAUCUG	21	399.731	273.086	2223.81	1959.19	3627.49	4724.33	11076.5	10615.7	7.97872e-62	3.54275	up	6.77826e-27	3.01734	down	gene.Gb_04515	gene.Gb_04515	0	0	0	0	0	0	0	0	0	0	0	0	0	0	0	0	--	--	--	--	--	--	--	--	Molecular Function: inositol hexakisphosphate binding (GO:0000822);; Biological Process: auxin-activated signaling pathway (GO:0009734);;	K14485|1.78705e-72|pda:103714767|K14485 transport inhibitor response 1 | (RefSeq) protein TRANSPORT INHIBITOR RESPONSE 1-like	Plant hormone signal transduction (ko04075)
novel_miR_2035	gene.Gb_04515	227	0.00465227	novel_miR_2035-3p	AAAUUGAAAUCUGCAAAUCUG	21	399.731	273.086	2223.81	1959.19	3627.49	4724.33	11076.5	10615.7	7.97872e-62	3.54275	down	6.77826e-27	3.01734	down	gene.Gb_04515	gene.Gb_04515	0	0	0	0	0	0	0	0	0	0	0	0	0	0	0	0	--	--	--	--	--	--	--	--	Molecular Function: inositol hexakisphosphate binding (GO:0000822);; Biological Process: auxin-activated signaling pathway (GO:0009734);;	K14485|1.78705e-72|pda:103714767|K14485 transport inhibitor response 1 | (RefSeq) protein TRANSPORT INHIBITOR RESPONSE 1-like	Plant hormone signal transduction (ko04075)
novel_miR_1477	gene.Gb_16263	137	0.0173347	novel_miR_1477-5p	UGGCUCUGUUGGAUGGUGUUG	21	129.642	115.091	214.306	243.499	264.994	333.566	308.111	321.018	0.000205213	1.18339	down	--	--	--	gene.Gb_16263	gene.Gb_16263	3.68156	139	4.93328	215	0.192705	8	0.093618	4	10.3178	429	11.5427	459	8.54425	335	7.27273	255	0.0051351	1.27511	up	1.28154e-14	5.37044	up	--	--	Cellular Component: nucleus (GO:0005634);;	--	--
novel_miR_1576	gene.Gb_16263	137	0.0173347	novel_miR_1576-5p	UGGCUCUGUUGGAUGGUGUUG	21	129.642	115.091	214.306	243.499	264.994	333.566	308.111	321.018	0.000205213	1.18339	down	--	--	--	gene.Gb_16263	gene.Gb_16263	3.68156	139	4.93328	215	0.192705	8	0.093618	4	10.3178	429	11.5427	459	8.54425	335	7.27273	255	0.0051351	1.27511	up	1.28154e-14	5.37044	up	--	--	Cellular Component: nucleus (GO:0005634);;	--	--
novel_miR_191	gene.Gb_16263	137	0.0173347	novel_miR_191-5p	UGGCUCUGUUGGAUGGUGUUG	21	129.642	115.091	214.306	243.499	264.994	333.566	308.111	321.018	0.000205213	1.18339	down	--	--	--	gene.Gb_16263	gene.Gb_16263	3.68156	139	4.93328	215	0.192705	8	0.093618	4	10.3178	429	11.5427	459	8.54425	335	7.27273	255	0.0051351	1.27511	up	1.28154e-14	5.37044	up	--	--	Cellular Component: nucleus (GO:0005634);;	--	--
novel_miR_3013	gene.Gb_16263	137	0.0173347	novel_miR_3013-5p	UGGCUCUGUUGGAUGGUGUUG	21	129.642	115.091	214.306	243.499	264.994	333.566	308.111	321.018	0.000205213	1.18339	down	--	--	--	gene.Gb_16263	gene.Gb_16263	3.68156	139	4.93328	215	0.192705	8	0.093618	4	10.3178	429	11.5427	459	8.54425	335	7.27273	255	0.0051351	1.27511	up	1.28154e-14	5.37044	up	--	--	Cellular Component: nucleus (GO:0005634);;	--	--
novel_miR_2032	gene.Gb_10456	2873	0.018861	miR159.3-3p	CUUGGAUUGAAGGGAGCUCCA	21	810.265	643.557	1018.73	839.652	11119.5	9854.53	4621	4707.99	3.71177e-93	3.75092	down	1.75311e-23	2.96652	down	gene.Gb_10456	gene.Gb_10456	18.3096	2888	24.9157	4552	4.79628	786	8.4267	1424	7.81473	1367	7.92474	1325	9.7291	1601	16.1591	2382	2.37386e-10	-1.51675	down	0.375202	0.64816	normal	--	--	--	--	--
novel_miR_2832	gene.Gb_10456	2873	0.018861	miR159.4-3p	CUUGGAUUGAAGGGAGCUCCA	21	810.265	643.557	1018.73	839.652	11119.5	9854.53	4621	4707.99	3.71177e-93	3.75092	down	1.75311e-23	2.96652	down	gene.Gb_10456	gene.Gb_10456	18.3096	2888	24.9157	4552	4.79628	786	8.4267	1424	7.81473	1367	7.92474	1325	9.7291	1601	16.1591	2382	2.37386e-10	-1.51675	down	0.375202	0.64816	normal	--	--	--	--	--
novel_miR_2261	gene.Gb_33774	2484	0.0455607	miR167_1.9-5p	UCCAUAUGACAAACCCACUCC	21	480.157	354.126	1711.34	1956.39	141.694	177.52	234.111	204.731	1.43484e-07	-1.45152	down	1.70387e-14	-2.36472	up	gene.Gb_33774	gene.Gb_33774	0.019548	3	0.042066	6	3.06069	328	9.39168	1036	1.01276	116	1.06523	117	2.04856	221	1.51303	146	1.72111e-08	4.66469	up	0.175886	-2.12198	normal	[S]	Function unknown	--	--	--
[truncated: 7 more columns]
